# Supplementary material for: iTRAQ-based quantitative proteomic analysis reveals the lateral meristem developmental mechanism for branched spike development in tetraploid wheat (Triticum turgidum L.)
Source: BMC Genomics. 2018 Apr 2;19:228. doi: 10.1186/s12864-018-4607-z (PMC5879928; doi:10.1186/s12864-018-4607-z)
Supplement: Supplementary file 1 — Table S1. The information of qRT-PCR primers designed by AlleleID software. (XLS 24 kb) [file 12864_2018_4607_MOESM1_ESM.xls]

## Sheet: Sheet1
	NO.	Ensempled ID in wheat	Uniprot ID in commn wheat	Arabidopsis Gene	Forward	Reverse	Tm	Length	Motif in the promotor
	1	Traes_1BL_7C037D478	W5A3B9	AGO4	CGGCTGATGATGAGTTGC	TAGGCTTTGCTGGTTTGC	57	141bp	-
	2	Traes_2AL_608FCBC83	W5ASV5	PGDH1	GGTTTGGAAAGGTTGGGTCAG	AGTCGGCGGTTGTCATAGC	56	150bp	GCC-box/plant_AP-2-like
	3	TRIAE_CS42_3B_TGACv1_223285_AA0779670	A0A077RWA8	BLH8	AACTTCTCGCTCTCCCTCTC	CTCCTGGCTCCTGCTTCC	55	79bp	GCC-box
	4	Traes_6DL_0CB0CD181	W5GU54	CYP40	GGAGATATAACTGCTGGTGATG	TCAAGGTGTGGTGTTCGG	54	176bp	GCC-box/plant_AP-2-like
	5	TRIAE_CS42_2BS_TGACv1_147513_AA0484110	W5BLU3	PRMT13	GTCCTTCCTTTCTGTCCTTTG	CAAAGGACAGAAAGGAAGGAC	55	159bp	plant_AP-2-like
	6	Traes_5BL_BA3BEBC80	W5FH53	RAD23D	CTTGAAGGAATGGGCTTTG	ACCTGCTTGTCTTACTGC	55	140bp	-
	7	Tublin	-	-	GACGCATGTCCATGAAGGAG	CCAATGCAAGAAAGCCTTGC	55	216bp	-
