# Supplementary material for: iTRAQ-based quantitative proteomic analysis reveals the lateral meristem developmental mechanism for branched spike development in tetraploid wheat (Triticum turgidum L.)
Source: BMC Genomics. 2018 Apr 2;19:228. doi: 10.1186/s12864-018-4607-z (PMC5879928; doi:10.1186/s12864-018-4607-z)
Supplement: Supplementary file 2 — Table S2. Expression abundances of 3834 proteins among three experimental groups. (XLS 1132 kb) [file 12864_2018_4607_MOESM2_ESM.xls]

## Sheet: Sheet1
Uniprot Acession	bh50_1	bh50_2	bh51_1	bh51_2	bh51_3	bh51_4	bh51_5	bh51_6	bh53_1	bh53_2	bh53_3	bh53_4	bh53_5	bh53_6
W5AIQ9	1.0965	0.8954	0.9204	0.7447	0.9908	1.0186	0.8241	1.0864	0.6138	0.7516	0.3192	0.6607	0.8241	0.3532
A0A077RTU6	1.0965	0.8954	0.5152	0.6668	0.5598	0.6026	0.7112	0.6138	0.6982	0.7727	0.5297	0.7516	0.8472	0.5808
W5IBL5	1.0965	0.8954	0.9462	0.9204	0.9908	1.0471	1.0186	1.0965	0.7379	0.879	0.5598	0.8166	0.9727	0.6081
W5BAN9	1.0965	0.8954	0.9204	0.787	0.8551	1.0186	0.871	0.9462	1.0375	0.8166	0.5808	1.1376	0.9036	0.6368
P43650	1.0965	0.8954	0.7516	0.5105	0.7586	0.8241	0.5598	0.8395	0.7311	0.879	0.6252	0.8091	0.9727	0.6982
P93606	1.0965	0.8954	0.8395	0.8318	0.8472	0.9376	0.929	0.9462	0.7244	0.7112	0.6546	0.8091	0.7943	0.7244
W4ZRX5	1.0965	0.8954	1.0666	0.7943	0.6855	1.1803	0.879	0.7656	1	0.9036	0.6792	1.1066	1	0.7516
W5HR40	1.0965	0.8954	0.6918	0.6855	0.7447	0.7516	0.7447	0.8091	0.6427	0.7656	0.7178	0.6982	0.8395	0.787
W5BRT7	1.0965	0.8954	0.8166	0.7447	1.2589	0.9036	0.8318	1.406	0.929	1.3062	0.7112	1.0375	1.4588	0.787
W5C1X2	1.0965	0.8954	0.7516	0.929	1.028	0.8241	1.0375	1.1482	0.8954	1.0765	0.7244	1	1.2023	0.7943
W5FPC7	1.0965	0.8954	1.0666	0.8872	1.1482	1.1912	0.9817	1.2706	1.0864	1.0666	0.7311	1.2134	1.1912	0.8091
W5EXR9	1.0965	0.8954	0.8241	0.8318	0.787	0.912	0.9204	0.879	0.7727	0.8166	0.7311	0.8551	0.912	0.8091
W5CAC9	1.0965	0.8954	0.879	0.8017	0.8241	0.9727	0.8872	0.912	0.863	0.7798	0.7586	0.9462	0.863	0.8395
W5AQL9	1.0965	0.8954	0.871	0.9727	0.7311	0.9638	1.0765	0.8091	0.4699	0.7656	0.7586	0.52	0.8472	0.8395
W5GVY2	1.0965	0.8954	0.9817	0.9638	1.0765	1.0864	1.0568	1.1912	0.9638	1.1272	0.7727	1.0568	1.2474	0.8551
W5EKQ3	1.0965	0.8954	0.879	0.8872	0.8872	0.9727	0.9727	0.9727	0.7798	0.912	0.7727	0.863	1	0.8551
W5HJP5	1.0965	0.8954	0.929	0.7943	0.8166	1.028	0.879	0.9036	0.7447	0.8395	0.787	0.8318	0.929	0.871
W5GXI5	1.0965	0.8954	0.879	0.7798	1.0093	0.9727	0.863	1.1169	0.8166	0.8241	0.787	0.9036	0.9036	0.871
W5GFA9	1.0965	0.8954	0.9036	0.8241	0.8551	1	0.9204	0.9462	0.7516	0.8318	0.7943	0.8318	0.9204	0.879
W5CKD8	1.0965	0.8954	1.0864	1.4723	0.9376	1.3677	1.7061	1.0666	1.3677	1.7378	0.7656	1.5996	2.0324	0.8872
W5I9A7	1.0965	0.8954	0.929	0.8395	0.7943	1.028	0.929	0.879	1.0093	1	0.8017	1.1169	1.1066	0.8872
W5HF35	1.0965	0.8954	0.8395	1.0864	1.0375	0.929	1.2023	1.1588	0.8954	0.7516	0.8091	0.9908	0.8318	0.8954
W5FH18	1.0965	0.8954	1.0186	0.9204	0.8872	1.1272	1.0186	0.9908	1.0471	0.7311	0.8091	1.1588	0.8091	0.8954
W5A3B9	1.0965	0.8954	0.871	0.8395	0.9727	0.9638	0.929	1.0765	1.1803	1.2823	0.8241	1.2942	1.4322	0.912
W5CBG6	1.0965	0.8954	0.9638	1.0093	1.028	1.0666	1.1066	1.1272	1.0471	0.9638	0.8241	1.1588	1.0666	0.912
W5HB79	1.0965	0.8954	0.8318	0.8395	0.9817	0.912	0.929	1.0864	0.929	0.9727	0.8318	1.0186	1.0765	0.9204
W5I901	1.0965	0.8954	0.8017	0.912	0.9376	0.8872	1.0093	1.0375	0.8166	0.912	0.8318	0.9036	1.0093	0.9204
W5AR55	1.0965	0.8954	1.0965	0.8954	1	1.2134	0.9908	1.1066	0.8872	0.8241	0.8318	0.9727	0.912	0.9204
W5FYM6	1.0965	0.8954	1.4191	1.5276	1.3428	1.5849	1.7061	1.4723	0.9817	1.3062	0.8318	1.1066	1.4588	0.929
W5H288	1.0965	0.8954	0.9036	1.0864	0.8872	1	1.2023	0.9817	0.8166	0.929	0.8472	0.9036	1.028	0.9376
W5F8J4	1.0965	0.8954	0.9817	0.955	0.7656	1.0864	1.0666	0.8472	0.9727	1.0666	0.8472	1.0864	1.1803	0.9376
A0A077S0V8	1.0965	0.8954	0.8551	0.6138	1.0186	0.9462	0.6855	1.1376	0.8318	0.787	0.8395	0.929	0.879	0.9376
W5H8J9	1.0965	0.8954	0.7798	1.0666	1.1482	0.863	1.1695	1.2706	1.1482	1.0568	0.8472	1.2589	1.1695	0.9462
W4ZRD2	1.0965	0.8954	0.863	0.871	0.8318	0.9462	0.9638	0.912	0.6138	0.871	0.8551	0.6792	0.955	0.9462
W5ECQ5	1.0965	0.8954	0.955	0.871	0.912	1.0568	0.9727	1.0093	0.9204	0.9638	0.863	1.0186	1.0666	0.955
W5H8M7	1.0965	0.8954	0.8166	0.8954	0.9908	0.9036	0.9908	1.0965	0.6546	0.8241	0.871	0.7244	0.912	0.9638
W5G138	1.0965	0.8954	0.912	0.9204	0.9908	1.0093	1.0186	1.0864	0.879	0.879	0.871	0.9638	0.9727	0.9638
W5FGF5	1.0965	0.8954	0.9204	0.9036	0.955	1.028	1	1.0666	0.9727	0.955	0.871	1.0765	1.0568	0.9727
W5I8W4	1.0965	0.8954	0.955	0.9638	0.955	1.0568	1.0666	1.0568	0.8091	0.8166	0.879	0.8954	0.912	0.9727
W5DWK1	1.0965	0.8954	0.8241	0.9204	0.9462	0.912	1.0093	1.0375	0.8551	0.9376	0.8872	0.9376	1.0375	0.9727
W5FH16	1.0965	0.8954	0.787	0.787	0.8241	0.871	0.863	0.912	0.8872	0.8472	0.8872	0.9817	0.9376	0.9727
W5CU03	1.0965	0.8954	0.9036	0.9727	0.9817	1	1.0765	1.0864	1.0186	0.9638	0.879	1.1272	1.0666	0.9817
W4ZMY3	1.0965	0.8954	0.9376	1	0.8872	1.0375	1.0965	0.9817	1.0093	0.9036	0.8872	1.1169	1	0.9817
W5CVU1	1.0965	0.8954	0.929	0.871	0.8091	1.028	0.9638	0.8954	1.1272	0.955	0.8872	1.2474	1.0568	0.9817
W5IB97	1.0965	0.8954	1.2474	1.0093	0.955	1.3804	1.1169	1.0568	1.0093	1.0864	0.879	1.1169	1.2134	0.9817
W5BC99	1.0965	0.8954	0.929	0.955	0.955	1.0186	1.0568	1.0471	0.9204	1.0186	0.8954	1.0186	1.1169	0.9908
W5HVY3	1.0965	0.8954	0.8872	0.9204	0.8395	0.9817	1.0093	0.929	0.8954	0.8872	0.8954	0.9908	0.9817	0.9908
W5F6F6	1.0965	0.8954	0.863	0.863	0.8954	0.955	0.955	0.9908	1.0093	0.7447	0.8954	1.1169	0.8241	0.9908
W5G3W5	1.0965	0.8954	0.9908	1.1803	1.2359	1.0965	1.3062	1.3677	1.5704	0.7244	0.8954	1.7378	0.8091	0.9908
W5DWE7	1.0965	0.8954	0.912	1.0186	1.0093	1.0093	1.1169	1.1169	1.0666	1.0471	0.8954	1.1803	1.1482	0.9908
W5FGH9	1.0965	0.8954	0.9908	0.9462	1.0375	1.0965	1.0471	1.1482	0.9908	0.955	0.912	1.0965	1.0568	1
W5DEB5	1.0965	0.8954	0.9036	1.0093	0.9036	0.9817	1.0965	1	1.2474	1.0965	0.912	1.3804	1.2134	1
W5EWY6	1.0965	0.8954	0.9638	0.9036	1	1.0666	1	1.0965	1.0568	1.1588	0.912	1.1695	1.2706	1
W5B5W8	1.0965	0.8954	0.863	0.9462	0.863	0.955	1.0471	0.9462	0.929	0.9462	0.9036	1.028	1.0471	1
W5FXX4	1.0965	0.8954	0.9036	0.9908	0.929	1	1.0965	1.028	0.955	0.9908	0.8954	1.0568	1.1066	1
W5FVI4	1.0965	0.8954	0.929	0.9727	0.9036	1.0375	1.0765	1.0093	0.863	0.929	0.912	0.9638	1.028	1.0093
W5D3S3	1.0965	0.8954	1.0568	1.0568	1.0186	1.1803	1.1803	1.1272	0.8551	1.0765	0.9036	0.9462	1.2023	1.0093
W5DCH7	1.0965	0.8954	0.9908	1.0186	0.9376	1.0965	1.1272	1.0375	1.0471	0.912	0.9204	1.1588	1.0093	1.0186
W5I0T4	1.0965	0.8954	0.9376	0.9376	1.0093	1.0375	1.0375	1.1066	0.9036	0.8954	0.929	1	0.9908	1.0186
W5GFM1	1.0965	0.8954	0.955	0.9204	0.9817	1.0471	1.0186	1.0864	0.879	0.9462	0.929	0.9727	1.0471	1.028
W4ZN66	1.0965	0.8954	1.0568	0.9462	0.912	1.1695	1.0471	1.0093	1.028	0.955	0.929	1.1376	1.0568	1.028
A0A096UNB4	1.0965	0.8954	0.9204	0.955	0.955	1.0186	1.0568	1.0568	0.9376	0.8872	0.9376	1.0375	0.9817	1.0375
W5AQ28	1.0965	0.8954	0.955	0.8872	0.9376	1.0666	0.9817	1.0375	0.912	0.8954	0.9376	1.0186	1	1.0375
W5DLX8	1.0965	0.8954	0.8395	0.8954	0.6855	0.929	0.9908	0.7586	1.0093	0.7311	0.9376	1.1066	0.8091	1.0375
W5GY61	1.0965	0.8954	1.0568	1.028	1.0471	1.1695	1.1376	1.1482	0.8872	0.955	0.9462	0.9817	1.0568	1.0471
W5A561	1.0965	0.8954	0.955	0.9817	0.929	1.0471	1.0765	1.028	0.9462	0.8872	0.955	1.0471	0.9727	1.0568
W5GP97	1.0965	0.8954	0.871	0.9638	0.929	0.9638	1.0666	1.028	0.9036	1.0471	0.955	1	1.1588	1.0568
W5CFW2	1.0965	0.8954	0.929	0.9376	0.9376	1.028	1.0375	1.0375	1.0093	0.9638	0.955	1.1169	1.0666	1.0568
W5BWX7	1.0965	0.8954	0.9204	0.9727	0.912	1.028	1.0765	1.0093	1.0666	1.0375	0.955	1.1912	1.1588	1.0568
W5BKT2	1.0965	0.8954	0.912	0.9817	0.9462	1.0186	1.0965	1.0568	0.955	0.9727	0.955	1.0568	1.0864	1.0666
W5FNM5	1.0965	0.8954	0.9462	0.955	0.8954	1.0375	1.0471	0.9908	0.8872	0.9638	0.9727	0.9817	1.0568	1.0666
W5EH90	1.0965	0.8954	0.9462	0.8954	0.9638	1.0471	0.9908	1.0666	0.912	1	0.9638	1.0093	1.1066	1.0666
A0A077RWT9	1.0965	0.8954	1.028	0.9727	1	1.1376	1.0765	1.1066	0.9204	0.9817	0.9638	1.0186	1.0864	1.0666
W5GY40	1.0965	0.8954	0.9204	0.9727	0.9908	1.0093	1.0666	1.0965	1	1	0.9727	1.0965	1.0965	1.0765
W5ALK4	1.0965	0.8954	0.955	0.912	0.912	1.0471	1	1.0093	1.0471	0.9462	0.9817	1.1588	1.0471	1.0864
W5FK70	1.0965	0.8954	0.9036	0.9727	0.879	1	1.0765	0.9727	0.9908	0.871	0.9908	1.0965	0.9638	1.0965
A0A096UKN6	1.0965	0.8954	0.9817	0.9727	0.871	1.0864	1.0765	0.9638	0.863	0.8472	0.9908	0.955	0.9376	1.0965
W5FT70	1.0965	0.8954	1.0186	1.0375	1	1.1272	1.1482	1.1066	1.1169	1.1272	1	1.2359	1.2474	1.1066
W5GDN8	1.0965	0.8954	1.0568	1.0093	0.9727	1.1588	1.1169	1.0666	1.0093	1.0666	1.0093	1.1066	1.1695	1.1066
W5DW82	1.0965	0.8954	1.028	0.912	1	1.1272	1.0093	1.1066	1.1482	1.1588	1	1.2589	1.2706	1.1066
W5H054	1.0965	0.8954	0.929	0.955	0.955	1.028	1.0568	1.0568	0.9462	0.9462	1	1.0471	1.0471	1.1066
W5D8C6	1.0965	0.8954	0.8472	0.7586	0.9462	0.9376	0.8318	1.0471	0.6982	1.1272	1.0093	0.7656	1.2474	1.1066
W5HIU8	1.0965	0.8954	0.929	0.871	0.9727	1.028	0.9638	1.0765	0.9036	0.9036	1.0093	0.9908	1	1.1066
W5EP52	1.0965	0.8954	0.8017	0.8395	1.0093	0.8872	0.9376	1.1272	0.929	0.7943	1	1.0375	0.879	1.1066
W5ETM3	1.0965	0.8954	0.9204	0.9727	0.9817	1.0186	1.0765	1.0864	0.863	0.9638	1	0.955	1.0666	1.1066
W5H4C6	1.0965	0.8954	0.9908	1.0093	1.0471	1.1066	1.1272	1.1695	1.0186	1.1169	1.0093	1.1376	1.2359	1.1169
W5B9I7	1.0965	0.8954	0.955	1.0093	0.9727	1.0568	1.1169	1.0765	0.912	0.9376	1.0093	1.0093	1.0471	1.1169
W5FDN1	1.0965	0.8954	0.929	0.9817	1.0093	1.028	1.0864	1.1066	1.0965	0.9817	1.0093	1.2023	1.0864	1.1169
D8L9P2	1.0965	0.8954	0.9727	0.9817	1	1.0864	1.0965	1.1066	0.9036	0.9638	1.0093	1	1.0666	1.1169
W5IC20	1.0965	0.8954	0.871	0.912	1.0186	0.9638	1.0186	1.1272	1.028	0.912	1	1.1376	1.0186	1.1169
W5GT86	1.0965	0.8954	0.9638	0.912	0.955	1.0666	1.0186	1.0568	1	0.9638	1.0186	1.1066	1.0666	1.1272
W5APU5	1.0965	0.8954	0.9727	1	0.9908	1.0765	1.1066	1.0965	1.028	0.9908	1.028	1.1482	1.1066	1.1376
W5AWM0	1.0965	0.8954	1.0093	1.1588	1.1066	1.1169	1.2942	1.2246	1.2023	1.1272	1.0375	1.3305	1.2474	1.1482
A0A077RWG8	1.0965	0.8954	0.9638	0.9376	0.9376	1.0666	1.0375	1.0375	0.9908	0.9376	1.0375	1.0965	1.0375	1.1482
W5BH26	1.0965	0.8954	1.0471	1	1.0666	1.1588	1.1066	1.1803	0.912	0.9376	1.0471	1.0093	1.0375	1.1482
W5BI64	1.0965	0.8954	0.7798	1.0666	0.7311	0.863	1.1803	0.8091	0.9376	0.9817	1.0375	1.0375	1.0864	1.1482
W5EP58	1.0965	0.8954	1	0.955	1.0568	1.1066	1.0666	1.1803	0.9376	1.0093	1.0471	1.0375	1.1169	1.1588
W5HSC9	1.0965	0.8954	0.955	0.9727	1.1272	1.0568	1.0864	1.2474	0.8395	0.8166	1.0471	0.9376	0.9036	1.1588
W5C0J3	1.0965	0.8954	0.8395	0.9036	1	0.929	1	1.1066	0.8954	0.9376	1.0568	0.9908	1.0375	1.1695
A0A077RW01	1.0965	0.8954	1.0186	1.0093	1.0375	1.1272	1.1169	1.1482	0.9036	0.9908	1.0568	1	1.0965	1.1695
W5HN66	1.0965	0.8954	1.1169	0.8551	1.028	1.2359	0.9462	1.1376	0.9376	1	1.0471	1.0471	1.1066	1.1695
W5E3X5	1.0965	0.8954	1.028	1.2474	1.2589	1.1272	1.3677	1.3804	1.2023	1.1376	1.0666	1.3062	1.2474	1.1803
W5GQU8	1.0965	0.8954	0.8091	1.0666	0.8954	0.8954	1.1803	1	0.9727	0.5395	1.0666	1.0765	0.597	1.1803
W5FGC2	1.0965	0.8954	1.0765	0.9817	1.0471	1.1912	1.0864	1.1588	1.1376	0.9638	1.0666	1.2589	1.0666	1.1803
W5AGS6	1.0965	0.8954	0.9908	0.9036	1.0093	1.0864	1	1.1169	0.8166	1.0093	1.0666	0.8954	1.1066	1.1803
W5H3N4	1.0965	0.8954	0.9817	0.9727	1.0471	1.0965	1.0765	1.1588	0.9638	1.0186	1.0666	1.0666	1.1272	1.1803
W5BY30	1.0965	0.8954	1.1588	1.1803	0.8954	1.2823	1.3183	1	0.9462	0.7047	1.0765	1.0471	0.7798	1.1912
W5H027	1.0965	0.8954	0.8241	0.7943	0.8017	0.912	0.879	0.8872	1.4454	0.9908	1.0666	1.5996	1.0965	1.1912
A0A077S3J6	1.0965	0.8954	0.9462	0.9638	0.9908	1.0375	1.0666	1.0965	0.9638	0.955	1.0965	1.0568	1.0568	1.2134
W5HRK0	1.0965	0.8954	1.1695	1.2134	0.9727	1.2942	1.3428	1.0765	1.2023	1.2706	1.0965	1.3305	1.406	1.2134
W5FUT5	1.0965	0.8954	1.1066	0.955	1	1.2134	1.0568	1.1066	1.0965	1.0186	1.1066	1.2023	1.1272	1.2134
W5FU47	1.0965	0.8954	1.0093	0.9376	1.0471	1.1169	1.0375	1.1482	0.955	1.0375	1.0965	1.0568	1.1482	1.2134
W5FN01	1.0965	0.8954	1.0666	1.028	1.0375	1.1803	1.1376	1.1482	0.955	1.0093	1.1066	1.0568	1.1169	1.2246
W5E0L9	1.0965	0.8954	1.1912	1.1272	1.1066	1.3062	1.2474	1.2134	1.1376	0.9908	1.1272	1.2589	1.0965	1.2359
W5FN94	1.0965	0.8954	1.1482	1.2706	1.1482	1.2589	1.406	1.2589	0.9462	1.2023	1.1376	1.0471	1.3305	1.2474
W5G3M7	1.0965	0.8954	1.1272	1.0093	1.1588	1.2474	1.1169	1.2823	1.0765	1.3804	1.1482	1.1912	1.5276	1.2706
W5I7T2	1.0965	0.8954	0.9727	0.955	0.8551	1.0666	1.0471	0.9462	0.929	1.1272	1.1588	1.028	1.2474	1.2823
W5HRX6	1.0965	0.8954	0.9036	0.7516	0.9727	1	0.8241	1.0765	0.8318	0.9817	1.1695	0.9204	1.0864	1.2942
W5AXU3	1.0965	0.8954	0.8472	0.8954	0.8395	0.9376	0.9908	0.929	0.9462	0.8872	1.1803	1.0471	0.9817	1.3062
W5HXV4	1.0965	0.8954	0.8395	1.0471	1.0375	0.9376	1.1588	1.1588	1.0568	1.2023	1.2134	1.1803	1.3305	1.3428
W5E4S7	1.0965	0.8954	1.0471	1.0375	1.3932	1.1588	1.1482	1.5417	1.2023	1.0093	1.2246	1.3305	1.1169	1.3552
A0A077RVF8	1.0965	0.8954	1.0965	1.0093	1.0965	1.2023	1.1169	1.2023	1.3183	1.1169	1.2589	1.4454	1.2359	1.406
W5HT06	1.0965	0.8954	1.0186	1.1912	1.0864	1.1376	1.3305	1.2134	1.1482	1.0864	1.2942	1.2823	1.2023	1.4322
W5D5L4	1.0965	0.8954	1.5704	1.3428	1.2823	1.7061	1.4588	1.406	1.2474	1.1272	1.3428	1.3552	1.2023	1.4454
W5DU15	1.0965	0.8954	1.2942	1.2474	1.2023	1.4322	1.3804	1.3305	1.3932	1.1482	1.3305	1.556	1.2706	1.4723
W5DY78	1.0965	0.8954	1.3677	1.0568	1.1588	1.5136	1.1695	1.2823	1.2942	1.4191	1.3804	1.4322	1.5704	1.5276
W5FPM1	1.0965	0.8954	1.1066	1.0666	1.8197	1.2246	1.1803	2.0137	1.5417	1.4322	1.4454	1.7061	1.5849	1.5996
W5A7F0	1.0965	0.8954	1.4723	1.556	1.4454	1.6293	1.7061	1.5996	1.6904	1.2942	1.4588	1.8535	1.4322	1.6144
W5FFU3	1.0965	0.8954	1.3677	1.8365	1	1.5276	1.9409	1.1376	1.0186	2.208	1.6749	1.1272	2.2909	1.7378
W5G9P1	1.0965	0.8954	1.9588	0.9462	1.6904	2.421	1.1169	2.1086	1.028	1.6293	1.8365	1.2246	2.0137	2.0701
W5AJW7	1.0864	0.9036	0.4285	0.4169	0.4018	0.4699	0.4529	0.4406	0.3404	0.3733	0.3565	0.3733	0.4055	0.3908
W5F6D3	1.0864	0.9036	0.7112	1.1376	0.7656	0.7798	1.2474	0.8318	0.597	0.9376	0.4446	0.6546	1.0186	0.4875
W5FCI5	1.0864	0.9036	0.863	0.8472	1.0568	0.9462	0.929	1.1588	0.6194	0.5861	0.5297	0.6792	0.6486	0.5754
W5FGF8	1.0864	0.9036	0.6792	0.6855	0.6486	0.7516	0.7516	0.7112	1.0093	1.0471	0.5702	1.1066	1.1588	0.6252
W5ELW0	1.0864	0.9036	1.2134	1.5136	1.4723	1.3183	1.5996	1.6144	1.3183	1.4191	0.6081	1.4191	1.556	0.6546
W4ZMF6	1.0864	0.9036	0.9817	0.9908	0.9638	1.0765	1.0864	1.0471	0.8241	0.871	0.597	0.9036	0.955	0.6546
W5D7U7	1.0864	0.9036	0.4487	0.6855	0.6026	0.4966	0.7516	0.6607	0.52	0.6486	0.597	0.5702	0.7178	0.6607
W5AA38	1.0864	0.9036	0.912	0.6982	0.787	1.0093	0.7727	0.863	0.9036	0.8091	0.6368	1	0.8872	0.6982
W5G5B1	1.0864	0.9036	0.673	0.6252	0.8551	0.7311	0.6855	0.9204	0.7244	0.7727	0.6427	0.787	0.8395	0.6982
W5DX10	1.0864	0.9036	0.4207	0.7586	0.5861	0.4786	0.8318	0.6252	1.0375	0.7047	0.6982	1.1376	0.7656	0.7586
W5EQ30	1.0864	0.9036	0.6792	1.0186	0.871	0.7447	1.1169	0.955	0.5916	0.6918	0.6918	0.6486	0.7516	0.7586
W5GEY9	1.0864	0.9036	0.8017	0.7447	0.879	0.879	0.8166	0.9638	0.6138	0.8166	0.7112	0.6792	0.8954	0.7798
W5A789	1.0864	0.9036	0.7379	1.2246	1.028	0.8017	1.3428	1.1272	0.8091	0.8395	0.7112	0.8872	0.9204	0.7798
W5A0V3	1.0864	0.9036	0.8551	0.8166	0.8166	0.9376	0.8954	0.8872	0.8318	0.7943	0.7178	0.912	0.863	0.787
W5AR89	1.0864	0.9036	0.6194	0.5105	0.7047	0.6792	0.5598	0.7727	0.5395	0.631	0.7311	0.5916	0.6982	0.8017
W5I145	1.0864	0.9036	0.6668	0.9036	0.787	0.7311	0.9908	0.871	0.8954	0.912	0.7311	0.9817	1.0093	0.8017
W5EAA0	1.0864	0.9036	0.6081	0.6546	0.7656	0.6668	0.7178	0.8395	0.6855	0.5861	0.7311	0.7516	0.6427	0.8017
W5CMV5	1.0864	0.9036	0.9376	0.8954	1.0666	1.0186	0.9817	1.1695	0.9204	1.0666	0.7379	1.0093	1.1695	0.8091
W5EKI8	1.0864	0.9036	0.9638	1.0864	0.6918	1.0375	1.1912	0.7379	0.8395	0.9908	0.7798	0.929	1.0864	0.8472
W5DX46	1.0864	0.9036	0.9908	0.9727	0.955	1.0864	1.0666	1.0568	0.8551	1.0093	0.7656	0.9376	1.1169	0.8472
W5CET0	1.0864	0.9036	0.8017	1.3932	1.2134	0.871	1.5136	1.3305	1	0.5445	0.7727	1.0864	0.597	0.8472
W5H2M6	1.0864	0.9036	0.955	0.8954	0.8166	1.0568	0.9908	0.8954	0.879	0.871	0.787	0.9638	0.9638	0.863
W5E0M3	1.0864	0.9036	0.912	0.8166	0.787	1	0.8954	0.863	0.8241	0.929	0.787	0.9036	1.0186	0.863
W5FLH0	1.0864	0.9036	0.8395	0.8091	0.8872	0.9204	0.8872	0.9638	0.7727	0.7586	0.8017	0.8472	0.8318	0.879
W5APQ3	1.0864	0.9036	0.912	0.8551	0.871	1	0.9376	0.955	0.912	0.879	0.8091	1	0.9638	0.8872
W5EZC2	1.0864	0.9036	0.7244	0.673	0.9376	0.7943	0.7379	1.028	0.9376	0.8395	0.8166	1.028	0.929	0.8954
W5CJ13	1.0864	0.9036	0.9036	1.0093	0.9462	0.9908	1.0965	1.0375	0.871	0.9204	0.8166	0.955	1	0.8954
W5ICH7	1.0864	0.9036	0.7244	0.8395	0.8551	0.7943	0.912	0.9376	1.1272	1.2706	0.8166	1.2359	1.3932	0.8954
W5B5D6	1.0864	0.9036	0.6668	0.8472	0.955	0.7311	0.929	1.0471	0.912	0.8551	0.8241	1	0.9376	0.9036
W5CC42	1.0864	0.9036	0.8872	0.8166	0.7244	0.9817	0.9036	0.7943	1.0093	0.787	0.8166	1.1169	0.863	0.9036
W5A7X5	1.0864	0.9036	0.8954	0.912	0.9908	0.9817	0.9908	1.0765	0.9638	0.912	0.8318	1.0568	1	0.912
W5FKT5	1.0864	0.9036	0.9462	1.0765	1.2023	1.0375	1.1803	1.3062	0.929	1.0965	0.8318	1.0186	1.2023	0.912
W5HCB9	1.0864	0.9036	0.9908	1.0093	1.2023	1.0864	1.1066	1.3183	0.9204	1.0765	0.8318	1.0093	1.1803	0.912
W5E2V0	1.0864	0.9036	0.8017	0.8872	0.7311	0.879	0.9727	0.7943	0.9376	0.879	0.8551	1.028	0.955	0.9376
W5FJF8	1.0864	0.9036	0.6194	0.6081	0.6792	0.6607	0.6427	0.7311	0.8241	0.9817	0.8551	0.8872	1.0765	0.9376
W5C9C7	1.0864	0.9036	1.0186	1.1912	1.1066	1.1169	1.2942	1.2023	1	1.0666	0.863	1.1066	1.1588	0.9462
W5HGD1	1.0864	0.9036	0.9908	1.0765	1.0765	1.0864	1.1803	1.1803	0.955	0.912	0.863	1.0471	1	0.9462
W5G4D6	1.0864	0.9036	0.871	0.879	0.871	0.955	0.9638	0.955	0.929	0.863	0.863	1.0186	0.9462	0.9462
W5ERN8	1.0864	0.9036	1.1588	0.7447	0.9376	1.2706	0.8166	1.0186	1.6144	0.9727	0.863	1.7701	1.0568	0.9462
W5HXV2	1.0864	0.9036	0.8954	1.1588	0.8954	0.9908	1.2706	0.9817	1.0965	0.9036	0.8872	1.2023	0.9908	0.9727
W5B748	1.0864	0.9036	0.9638	0.955	0.9727	1.0568	1.0471	1.0666	0.912	1	0.8954	1	1.0965	0.9817
W5IBN1	1.0864	0.9036	0.9376	0.879	0.955	1.028	0.955	1.0471	0.929	0.9462	0.8954	1.0186	1.0375	0.9817
W5I9M2	1.0864	0.9036	1.0765	1.0471	0.9908	1.1803	1.1482	1.0965	0.8872	1.0471	0.9036	0.9727	1.1482	0.9908
W5E2N9	1.0864	0.9036	0.8472	0.9638	0.9376	0.929	1.0568	1.028	0.8395	0.9462	0.9036	0.912	1.0375	0.9908
W5HN91	1.0864	0.9036	0.9376	0.912	0.8954	1.028	1.0093	0.9817	1	0.9204	0.8954	1.0965	1.0093	0.9908
W5BUX3	1.0864	0.9036	0.9817	0.9817	1.0471	1.0864	1.0864	1.1482	0.9204	0.8551	0.912	1.0186	0.9462	1
W5DRV0	1.0864	0.9036	0.8954	0.863	0.863	0.9817	0.9462	0.9462	0.9376	0.9727	0.912	1.0375	1.0765	1.0093
W5H5R3	1.0864	0.9036	0.9204	0.9817	0.8551	1.0093	1.0765	0.9376	1.2474	1.0864	0.929	1.3552	1.1803	1.0186
W5CM08	1.0864	0.9036	0.863	0.9376	0.8091	0.9462	1.028	0.8872	0.9727	0.9204	0.929	1.0666	1.0093	1.0186
W5BPX9	1.0864	0.9036	0.9727	0.9727	0.9908	1.0666	1.0666	1.0864	1.0375	0.9908	0.9376	1.1376	1.0864	1.028
W5B4J0	1.0864	0.9036	0.863	0.879	0.8395	0.9462	0.9638	0.9204	0.8872	0.8241	0.9376	0.9727	0.9036	1.028
W5HWZ3	1.0864	0.9036	0.8954	0.9727	0.8551	0.9817	1.0666	0.9376	0.8954	0.9817	0.9376	0.9817	1.0765	1.028
W5A8M7	1.0864	0.9036	0.7516	0.9036	1.0375	0.8318	0.9908	1.1376	1.0375	0.7516	0.929	1.1376	0.8241	1.028
W5FQA4	1.0864	0.9036	0.9036	0.9638	0.9817	0.9908	1.0471	1.0765	0.9727	0.929	0.9462	1.0666	1.0186	1.0375
W5G8P8	1.0864	0.9036	0.863	0.8472	0.9462	0.9462	0.929	1.0375	0.879	0.9204	0.9462	0.9638	1.0093	1.0375
A0A077S200	1.0864	0.9036	1.0666	0.912	1.028	1.1695	0.9908	1.1272	1.0375	1	0.9462	1.1376	1.0965	1.0375
W5G391	1.0864	0.9036	0.955	0.863	0.879	1.0471	0.9462	0.955	0.955	1.0765	0.9462	1.0471	1.1695	1.0375
W4ZPK7	1.0864	0.9036	0.8872	0.9376	0.955	0.9727	1.028	1.0471	0.8017	0.787	0.9462	0.879	0.863	1.0375
W5GV44	1.0864	0.9036	0.8241	0.8954	1.028	0.9036	0.9727	1.1272	0.7727	0.787	0.9638	0.8472	0.863	1.0471
W5BAB5	1.0864	0.9036	0.8954	0.9462	0.9727	0.9817	1.0375	1.0666	1	1.0093	0.9638	1.0965	1.1066	1.0568
W5IBL2	1.0864	0.9036	1.0568	0.9727	0.9462	1.1588	1.0666	1.0471	1.0186	0.9036	0.9638	1.1169	0.9908	1.0568
W5CFQ7	1.0864	0.9036	0.9727	0.9462	0.9462	1.0666	1.0471	1.0375	0.9638	0.9036	0.9638	1.0568	0.9908	1.0568
W5F0M2	1.0864	0.9036	0.9908	1.0186	1.0666	1.0864	1.1272	1.1695	1.0765	0.9727	0.955	1.1912	1.0765	1.0568
W5GR34	1.0864	0.9036	1	0.9376	0.9817	1.0965	1.028	1.0864	0.8017	0.8395	0.9638	0.879	0.9204	1.0568
W5ASX5	1.0864	0.9036	1.0093	0.912	1.0471	1.1066	1	1.1376	0.9727	0.9036	0.9817	1.0666	0.9908	1.0666
W5H3R1	1.0864	0.9036	0.9817	0.955	0.9204	1.0765	1.0471	1.0186	0.9638	1.0093	0.9727	1.0568	1.1066	1.0666
W5G9H4	1.0864	0.9036	0.929	0.9817	0.955	1.0186	1.0765	1.0471	0.9817	0.9638	0.9727	1.0765	1.0568	1.0666
W5GGY5	1.0864	0.9036	0.9908	1	1.0568	1.0864	1.0965	1.1588	0.8551	0.8872	0.9727	0.9376	0.9727	1.0666
W5G7J0	1.0864	0.9036	0.863	1.0568	0.9727	0.9462	1.1588	1.0666	0.9638	0.9462	0.9817	1.0568	1.0375	1.0765
W5GU74	1.0864	0.9036	1.0093	0.929	0.955	1.1066	1.0093	1.0375	0.8954	0.929	0.9908	0.9817	1.0186	1.0864
W5DW56	1.0864	0.9036	0.8954	0.8872	0.9462	0.9817	0.9817	1.0375	0.9727	0.9817	0.9908	1.0666	1.0864	1.0864
W5DMV4	1.0864	0.9036	0.9204	0.929	0.9036	1.0093	1.028	0.9908	0.8551	0.9376	0.9908	0.9376	1.028	1.0864
W5BV08	1.0864	0.9036	1.0568	0.912	0.955	1.1482	1	1.0471	0.9817	0.9727	0.9908	1.0765	1.0666	1.0864
W5EBR8	1.0864	0.9036	0.7727	0.9462	0.8954	0.8472	1.028	0.9727	0.7798	0.6982	0.9908	0.8551	0.7586	1.0864
W5B873	1.0864	0.9036	0.912	0.929	0.9462	0.9908	1.0186	1.0375	0.8472	0.9376	1	0.929	1.0186	1.0965
A0A077RXJ4	1.0864	0.9036	0.8395	0.955	0.8954	0.9204	1.0375	0.9817	0.9638	0.8241	1.0093	1.0568	0.9036	1.0965
W5BJG9	1.0864	0.9036	0.912	1.1695	0.9817	1	1.2823	1.0765	1.2246	1.0765	1.0093	1.3428	1.1803	1.1066
W5F2Y6	1.0864	0.9036	0.7727	0.8551	0.9204	0.8472	0.9376	1.0093	1.0471	1.0765	1.0186	1.1376	1.1695	1.1169
W5AJZ9	1.0864	0.9036	0.9638	1.0093	0.9817	1.0666	1.1169	1.0765	0.9727	0.9908	1.0093	1.0765	1.0864	1.1169
W5AQV4	1.0864	0.9036	0.955	0.9817	1.028	1.0568	1.0765	1.1376	0.955	0.9638	1.0093	1.0568	1.0568	1.1169
W5B180	1.0864	0.9036	0.9036	0.912	0.9908	0.9908	1	1.0864	0.9908	0.9376	1.0093	1.0965	1.028	1.1169
A0A077S4M6	1.0864	0.9036	0.8872	0.8472	0.8472	0.9727	0.929	0.929	0.9638	0.929	1.028	1.0568	1.0186	1.1272
W5ERE6	1.0864	0.9036	1.0093	1	1.0965	1.1066	1.1066	1.2023	0.9376	1.1803	1.0186	1.0471	1.2942	1.1272
Q43654	1.0864	0.9036	1.0471	1.0765	1.0965	1.1482	1.1803	1.2023	1.1803	1.1482	1.0375	1.2942	1.2589	1.1272
W5G7H1	1.0864	0.9036	0.9036	0.9376	1.0471	0.9817	1.028	1.1376	1	0.9817	1.0375	1.0864	1.0666	1.1272
W5GIE5	1.0864	0.9036	0.8472	0.929	0.955	0.929	1.0186	1.0471	1.1169	0.8551	1.028	1.2246	0.9376	1.1272
W5I0I8	1.0864	0.9036	0.863	0.871	0.955	0.9376	0.9462	1.0471	1	1.0471	1.028	1.0965	1.1482	1.1272
W5FSK5	1.0864	0.9036	0.929	0.929	0.9204	1.0186	1.0186	1.0093	0.8241	0.9036	1.0375	0.9036	0.9908	1.1376
W5HHL5	1.0864	0.9036	1.0666	1	1.0568	1.1695	1.0965	1.1588	0.9908	0.9638	1.0375	1.0864	1.0568	1.1376
W5F1N0	1.0864	0.9036	0.9376	0.9204	0.955	1.028	1.0093	1.0471	1.028	1.0186	1.028	1.1272	1.1169	1.1376
A0A077S097	1.0864	0.9036	0.7656	1.0471	0.9204	0.8318	1.1482	1	0.8091	0.8318	1.0471	0.8872	0.9036	1.1482
A0A077RY78	1.0864	0.9036	1.0765	1.0666	1.0375	1.1695	1.1695	1.1272	1.0568	0.9638	1.0471	1.1482	1.0471	1.1482
W5BP86	1.0864	0.9036	0.9204	0.871	0.9638	1.0093	0.955	1.0568	1.028	0.955	1.0471	1.1272	1.0471	1.1482
W5AEW6	1.0864	0.9036	0.8872	1.0864	0.9727	0.9638	1.1912	1.0666	1.0568	1.2134	1.0568	1.1588	1.3305	1.1588
W5ATC9	1.0864	0.9036	0.8954	0.8872	0.9204	0.9817	0.9727	1	0.8551	0.929	1.0666	0.9376	1.0186	1.1588
W5CZF2	1.0864	0.9036	1.1482	1.0375	1.0471	1.2589	1.1376	1.1482	1.028	0.8241	1.0666	1.1272	0.9036	1.1695
W5FA06	1.0864	0.9036	0.9727	0.9462	0.9376	1.0666	1.0375	1.028	1.1169	1.2134	1.0765	1.2246	1.3183	1.1803
W5A5C4	1.0864	0.9036	1.1588	0.9462	0.8954	1.2706	1.0375	0.9817	0.8472	1.0186	1.0965	0.929	1.1169	1.1912
W5ED86	1.0864	0.9036	1.0666	0.9908	0.955	1.1695	1.0864	1.0471	0.929	0.9376	1.0864	1.0186	1.028	1.1912
W5G3C0	1.0864	0.9036	0.9727	1	0.9462	1.0666	1.1066	1.0375	0.9204	0.955	1.0864	1.0093	1.0471	1.2023
W5BBG7	1.0864	0.9036	1.0864	0.8472	1.2246	1.1588	0.929	1.3428	1.2474	1.3305	1.1376	1.3428	1.406	1.2359
W5DXI6	1.0864	0.9036	1.028	1.1066	1.0765	1.1066	1.1803	1.1695	1.2023	1.1588	1.1695	1.2942	1.2474	1.2589
W5C4B7	1.0864	0.9036	0.955	1.0186	1.0864	1.0568	1.1272	1.2023	0.863	1.0568	1.1482	0.9462	1.1588	1.2589
W5HGF7	1.0864	0.9036	0.955	1.0666	0.9376	1.0568	1.1695	1.028	0.9727	1.0186	1.1482	1.0666	1.1169	1.2589
W5G182	1.0864	0.9036	0.3251	0.8472	0.7943	0.3767	0.929	0.871	0.4406	0.8395	1.1588	0.4699	0.912	1.2706
W5BEK6	1.0864	0.9036	0.9376	0.9908	1.1169	1.028	1.0864	1.2134	1.0375	0.9376	1.1588	1.1376	1.028	1.2823
W4ZU91	1.0864	0.9036	1.2134	1.1588	1.2474	1.3305	1.2589	1.3552	1.0666	1.1695	1.1803	1.1695	1.2823	1.2942
W5H174	1.0864	0.9036	1.1169	1.1588	1.1695	1.2246	1.2706	1.2706	1.0186	1.2706	1.1803	1.1066	1.3932	1.2942
W5FVD0	1.0864	0.9036	1.556	1.3932	1.1482	1.7219	1.5276	1.2589	1.2246	0.8872	1.2246	1.3428	0.9727	1.3428
A0A077RSF2	1.0864	0.9036	1.0093	1.0375	1.1588	1.1169	1.1482	1.2823	1.2134	0.9817	1.2359	1.3305	1.0864	1.3552
W5DE37	1.0864	0.9036	1.1803	1.556	1.1695	1.2942	1.7061	1.2823	1.6444	1.1912	1.2589	1.803	1.2942	1.3677
W5C0Q0	1.0864	0.9036	0.7727	1.1066	1.0568	0.8395	1.2134	1.1482	0.8091	1.0765	1.2942	0.8872	1.1803	1.4191
P12782	1.0864	0.9036	0.929	0.912	1.1169	1.0093	0.9908	1.2246	1.0471	0.9727	1.3428	1.1482	1.0568	1.4723
W5HTJ5	1.0864	0.9036	1.1588	1.0666	1.2023	1.2474	1.1588	1.2823	1.2823	1.3677	1.4454	1.3677	1.4723	1.5417
W5HTN1	1.0864	0.9036	1.5417	1.3428	1.3428	1.7061	1.4859	1.4997	1.6444	0.929	1.4588	1.8197	1.0186	1.6293
W5I2T3	1.0864	0.9036	1.1376	1.2474	1.4191	1.2134	1.3428	1.5136	1.3183	1.3552	1.556	1.4322	1.4723	1.6749
A0A096URG5	1.0864	0.9036	1.7378	1.8707	1.5276	1.9055	2.0512	1.6749	1.6596	1.6749	1.6144	1.8197	1.8365	1.7701
W5FIG3	1.0765	0.912	0.7798	0.6026	0.5649	0.8472	0.6668	0.6081	0.5649	0.6855	0.2512	0.5916	0.7379	0.2679
W5BQ81	1.0765	0.912	0.5546	0.5702	0.5445	0.6081	0.6546	0.597	0.5702	0.4966	0.2754	0.6486	0.5546	0.3105
W5DB86	1.0765	0.912	1.0375	1.0965	0.9727	1.1588	1.2134	1.0375	0.9204	0.8872	0.3048	1.0186	0.9817	0.3532
W5I5R9	1.0765	0.912	0.871	0.8472	0.9204	0.9638	0.9462	1.0186	0.5395	0.8395	0.3565	0.5916	0.9204	0.3908
W5EKI5	1.0765	0.912	0.8472	0.8241	0.7047	0.929	0.8954	0.7656	0.7656	0.6918	0.413	0.8395	0.7516	0.4487
W5E9G6	1.0765	0.912	0.7516	0.7656	0.8395	0.8017	0.8395	0.9204	0.5058	0.7244	0.4446	0.5445	0.7727	0.4831
A0A077RZR4	1.0765	0.912	0.8872	0.8395	0.8017	0.9727	0.9204	0.871	0.8872	0.863	0.5495	0.9638	0.9376	0.5702
A0A077RSI4	1.0765	0.912	0.6668	0.9638	0.6855	0.7112	1.0375	0.7311	0.7447	0.7656	0.6081	0.8166	0.8241	0.631
W5H8H2	1.0765	0.912	0.9036	0.9638	0.879	0.9817	1.0471	0.955	0.8472	0.8017	0.6546	0.9204	0.863	0.6982
W5ATF3	1.0765	0.912	0.7047	0.6546	0.5916	0.7656	0.7112	0.6427	0.6138	0.5445	0.6607	0.6668	0.5916	0.7178
W5FBN6	1.0765	0.912	0.8091	0.7047	0.8017	0.879	0.7586	0.871	0.6607	0.879	0.6668	0.7178	0.955	0.7244
W5HXI2	1.0765	0.912	1.028	0.879	0.871	1.1169	0.9638	0.955	0.871	0.879	0.673	0.9462	0.955	0.7311
W5DXV4	1.0765	0.912	0.9376	0.929	0.955	1.0186	1	1.0375	0.7516	0.9462	0.6918	0.8166	1.028	0.7447
W5HAS2	1.0765	0.912	0.7516	0.7727	0.955	0.8166	0.8395	1.0375	0.7379	0.9036	0.6918	0.8017	0.9817	0.7447
W5BAM6	1.0765	0.912	0.7586	0.7727	0.879	0.8241	0.8318	0.955	0.879	0.7516	0.7047	0.955	0.8091	0.7516
W5BE77	1.0765	0.912	1.0568	0.9462	0.9376	1.1588	1.0375	1.0186	1.0093	0.7586	0.6855	1.1066	0.8318	0.7516
W5CLN5	1.0765	0.912	0.6668	0.6546	1.0965	0.6855	0.6792	1.2023	0.5395	1.1695	0.7311	0.5445	1.2706	0.7798
W5B7F2	1.0765	0.912	0.871	0.9817	0.8318	0.9376	1.0666	0.9036	0.871	0.9638	0.7311	0.9462	1.0471	0.7943
W5A0W6	1.0765	0.912	0.8472	0.8551	0.8472	0.9204	0.9376	0.9204	0.9817	0.7586	0.7516	1.0666	0.8241	0.8166
W5IAU5	1.0765	0.912	0.863	1.1588	0.8017	0.9376	1.2589	0.871	0.787	1	0.7586	0.8551	1.0965	0.8241
W5BGH2	1.0765	0.912	1.0864	1.0375	0.8872	1.1803	1.1272	0.9638	0.9638	0.912	0.7727	1.0568	0.9908	0.8395
W5C4P9	1.0765	0.912	0.8091	0.9727	0.9036	0.879	1.0568	0.9908	0.871	1.0093	0.7727	0.9462	1.0965	0.8472
W5ENI1	1.0765	0.912	1.0666	0.9376	0.871	1.1588	1.0186	0.9462	1.1482	1.028	0.7798	1.2474	1.1169	0.8472
A0A077RQC7	1.0765	0.912	0.7586	0.9036	0.9817	0.8241	0.9817	1.0666	0.8551	1.0568	0.787	0.929	1.1482	0.8551
W5CMN1	1.0765	0.912	0.8551	0.9036	0.929	0.929	0.9817	1.0093	0.9204	1.0093	0.8091	1	1.0864	0.879
W5H712	1.0765	0.912	1.0471	0.8166	0.787	1.1376	0.8872	0.8551	1.1376	1.0093	0.8091	1.2359	1.0965	0.879
W5CJP9	1.0765	0.912	1.0965	0.9638	1	1.2023	1.0471	1.0864	1.0666	0.9727	0.8166	1.1588	1.0568	0.8872
W5F4I6	1.0765	0.912	0.879	0.9817	1.0093	0.955	1.0765	1.0965	0.8472	1	0.8166	0.929	1.0965	0.8872
W5AG97	1.0765	0.912	0.8395	0.863	0.8241	0.912	0.9376	0.8954	0.7943	0.8395	0.8318	0.8551	0.9036	0.9036
W5A843	1.0765	0.912	0.929	0.9204	1.0093	1	0.9908	1.0864	0.9462	1.0568	0.8395	1.0186	1.1376	0.9036
W5ELZ7	1.0765	0.912	0.912	0.955	1.028	0.9908	1.0375	1.1169	1.028	0.871	0.8318	1.1272	0.9462	0.912
W5C352	1.0765	0.912	0.7798	0.871	0.7586	0.8472	0.9462	0.8241	0.8472	0.8017	0.8395	0.9204	0.871	0.912
W5FYQ5	1.0765	0.912	0.8954	1.0093	0.9638	0.9727	1.0965	1.0471	0.8395	1.028	0.8395	0.912	1.1169	0.912
W5C1E9	1.0765	0.912	0.7727	0.6918	0.8472	0.8395	0.7516	0.9204	0.6486	0.7244	0.8472	0.7047	0.787	0.9204
W5EX23	1.0765	0.912	0.955	1.0375	0.9817	1.0471	1.1272	1.0666	0.8551	0.7943	0.8472	0.929	0.863	0.929
W5H817	1.0765	0.912	1.028	0.9462	1.028	1.1272	1.028	1.1272	0.9204	1.0765	0.863	1	1.1695	0.9376
W5DCV5	1.0765	0.912	0.929	0.912	0.879	1.0093	0.9908	0.955	1	0.9376	0.871	1.0765	1.0186	0.9462
W5HLT9	1.0765	0.912	0.8872	0.8551	0.8472	0.9638	0.9376	0.9204	0.8091	0.863	0.871	0.879	0.9462	0.9462
W4ZTK4	1.0765	0.912	1.0666	1.0186	0.863	1.1482	1.1066	0.9376	0.879	0.8395	0.871	0.955	0.9036	0.9462
W5DRG9	1.0765	0.912	0.8472	0.9908	0.9462	0.929	1.0864	1.0375	0.863	0.912	0.871	0.9376	0.9908	0.955
W5F046	1.0765	0.912	0.8017	0.8318	0.955	0.871	0.912	1.0375	0.871	0.8395	0.871	0.9462	0.9204	0.955
W5E7Z1	1.0765	0.912	0.955	0.8551	0.8241	1.0375	0.9376	0.8954	1.0568	0.879	0.871	1.1482	0.955	0.955
W5FSD1	1.0765	0.912	0.9462	0.9376	1.0375	1.028	1.0186	1.1272	0.863	1	0.8872	0.9376	1.0765	0.9638
W5HJ03	1.0765	0.912	0.8872	0.8318	0.912	0.9638	0.9036	0.9908	0.9376	0.787	0.8872	1.0093	0.8551	0.9638
W5AYQ1	1.0765	0.912	0.8872	0.871	0.8091	0.9727	0.9462	0.879	0.8551	0.8318	0.8872	0.929	0.9036	0.9727
W5I7V9	1.0765	0.912	0.9638	1.1169	1.0375	1.0471	1.2134	1.1272	0.9727	1	0.9036	1.0471	1.0765	0.9727
W5GAU6	1.0765	0.912	0.9376	0.9727	0.9462	1.0093	1.0568	1.028	0.9727	0.955	0.929	1.0568	1.0375	1
W5GM03	1.0765	0.912	1	0.9638	1	1.0864	1.0568	1.0965	0.9036	0.929	0.9204	0.9817	1.0093	1
W5HGX6	1.0765	0.912	0.9462	0.9727	0.9638	1.028	1.0568	1.0471	0.9376	0.9204	0.9204	1.0186	1	1
W5I2D5	1.0765	0.912	0.929	0.9462	0.9204	1	1.0186	0.9908	0.9036	0.9462	0.9376	0.9727	1.028	1.0093
W5DVY2	1.0765	0.912	1	0.9817	0.9462	1.0765	1.0568	1.0186	1	1.0375	0.929	1.0864	1.1169	1.0093
W5B627	1.0765	0.912	0.9462	0.9204	0.929	1.028	1	1.0093	0.955	0.912	0.9376	1.0375	1	1.0186
W5ABY5	1.0765	0.912	0.929	0.955	0.9462	1.0186	1.0375	1.028	0.9462	0.863	0.929	1.0375	0.9376	1.0186
W5FHC3	1.0765	0.912	0.9638	0.7943	0.9462	1.0471	0.863	1.028	0.9638	1.0965	0.9376	1.0471	1.1912	1.0186
A0A0C4BJF5	1.0765	0.912	0.9817	0.8954	0.9817	1.0666	0.9727	1.0666	0.879	0.929	0.9462	0.955	1.0093	1.028
A0A077RZL1	1.0765	0.912	0.8954	0.9908	0.871	0.9727	1.0765	0.9462	0.8318	1.0186	0.9462	0.9036	1.1066	1.028
W5F4E1	1.0765	0.912	1.1376	0.7798	0.7943	1.2474	0.8472	0.871	0.9817	1.0666	0.9462	1.0666	1.1695	1.028
W5BIZ6	1.0765	0.912	1	1.1272	1.1482	1.0864	1.2246	1.2474	1.0375	1.1376	0.955	1.1376	1.2474	1.0375
W5FQK6	1.0765	0.912	1.028	1.0093	0.9638	1.1169	1.0965	1.0471	1.0093	1.0568	0.955	1.1066	1.1482	1.0375
A0A096URP8	1.0765	0.912	0.9204	0.8872	0.9638	1.0093	0.9638	1.0568	0.8954	1	0.955	0.9727	1.0864	1.0375
W5B1B3	1.0765	0.912	0.9462	0.8872	0.9036	1.028	0.9727	0.9817	0.787	0.8472	0.9462	0.863	0.9204	1.0375
W5ADX9	1.0765	0.912	1.1376	0.7311	1.0375	1.2359	0.8017	1.1272	0.9817	1.1066	0.9462	1.0765	1.2023	1.0375
W5AES7	1.0765	0.912	1.0471	1.0965	1.0375	1.1376	1.1912	1.1272	1.1066	1.0568	0.9638	1.2023	1.1482	1.0471
W5G830	1.0765	0.912	0.8318	0.955	0.9462	0.8954	1.0375	1.028	0.9908	0.912	0.9638	1.0666	0.9817	1.0471
W4ZU19	1.0765	0.912	0.9036	0.929	0.9204	0.9727	1.0093	1	1.0471	0.863	0.9638	1.1376	0.929	1.0471
W5DX09	1.0765	0.912	0.879	0.9204	0.9817	0.955	1	1.0666	1	0.8318	0.9638	1.0864	0.9036	1.0471
W5B2J5	1.0765	0.912	1.0375	1.0568	1.028	1.1272	1.1588	1.1169	0.9908	1.0864	0.9727	1.0765	1.1912	1.0568
W5FHD3	1.0765	0.912	0.9817	0.8954	1	1.0666	0.9638	1.0864	0.8472	0.955	0.9817	0.912	1.0375	1.0568
W5GZQ7	1.0765	0.912	0.912	0.9817	0.8954	0.9908	1.0666	0.9727	0.9727	0.9727	0.9817	1.0471	1.0568	1.0666
W5FIY8	1.0765	0.912	1.0568	0.9376	0.9638	1.1482	1.0186	1.0471	0.9204	0.9376	0.9817	1	1.028	1.0666
W5APR1	1.0765	0.912	0.9817	0.8091	1.028	1.0666	0.879	1.1169	0.9036	1.0375	0.9727	0.9817	1.1272	1.0666
P60125	1.0765	0.912	0.8551	0.8872	1.0375	0.929	0.9638	1.1272	1.0864	0.8872	0.9817	1.1803	0.9638	1.0666
W5E562	1.0765	0.912	0.9908	1.0093	0.9638	1.0864	1.1066	1.0471	0.912	0.9638	0.9817	1	1.0568	1.0765
W4ZW03	1.0765	0.912	0.9817	0.9727	0.912	1.0568	1.0471	0.9908	0.9908	0.9908	0.9908	1.0765	1.0666	1.0765
W5I9F9	1.0765	0.912	1.2474	1.1169	1.2023	1.3552	1.2023	1.3062	1.0765	1.1588	1	1.1695	1.2589	1.0765
W5F183	1.0765	0.912	0.7656	0.9727	0.9817	0.8318	1.0666	1.0666	0.8954	1.0568	0.9908	0.9727	1.1482	1.0765
W5GVT4	1.0765	0.912	0.912	1.0093	0.8395	1	1.0965	0.912	1.0186	0.9204	0.9817	1.1066	1	1.0765
W5I3Z7	1.0765	0.912	0.912	0.8241	0.9908	0.9908	0.8954	1.0765	1.0864	1.0666	0.9908	1.1803	1.1695	1.0765
W5CKP2	1.0765	0.912	1.1272	1.1169	1.0666	1.2359	1.2246	1.1588	1.1272	1.0666	0.9908	1.2246	1.1588	1.0864
W5ELU9	1.0765	0.912	0.9462	0.9727	0.8872	1.028	1.0666	0.9638	0.9727	0.9908	1	1.0568	1.0765	1.0864
A0A080YTR3	1.0765	0.912	0.9036	0.871	0.955	0.9817	0.9462	1.0375	0.9036	0.863	1	0.9817	0.9376	1.0864
W5AYH7	1.0765	0.912	0.929	0.8551	0.9462	1.0093	0.929	1.028	0.929	0.8872	1	1	0.955	1.0864
W5B8H0	1.0765	0.912	1.3062	1.1376	1.1376	1.406	1.2359	1.2359	1.0965	1.0864	1.0093	1.1912	1.1803	1.0965
W5G283	1.0765	0.912	1.1272	1.3062	1.0666	1.2134	1.406	1.1482	1.1695	0.912	1.0186	1.2706	0.9817	1.0965
P12112	1.0765	0.912	0.7379	0.8872	0.9376	0.8017	0.955	1.0186	0.8954	0.9817	1.0186	0.9638	1.0666	1.1066
W5HVE5	1.0765	0.912	1.0666	0.9727	1.0765	1.1588	1.0666	1.1695	0.879	0.912	1.0186	0.9638	1	1.1066
W5FKF7	1.0765	0.912	0.9908	1.0471	1.028	1.0765	1.1376	1.1169	0.929	1.0093	1.0186	1.0093	1.0965	1.1066
W5F2H5	1.0765	0.912	0.9908	0.9462	0.9908	1.0864	1.0375	1.0765	0.9908	0.9908	1.028	1.0765	1.0765	1.1169
W5BZE7	1.0765	0.912	0.8872	1.0093	0.8872	0.955	1.0965	0.9638	0.955	0.9727	1.0375	1.0375	1.0568	1.1272
W5DN86	1.0765	0.912	1.0186	0.879	0.9638	1.1066	0.9638	1.0471	0.9462	0.929	1.0375	1.0375	1.0186	1.1272
W5GBS9	1.0765	0.912	0.9204	0.9462	0.955	1	1.028	1.028	0.929	0.9638	1.0375	1.0093	1.0471	1.1272
W5DXB8	1.0765	0.912	1.0765	0.9036	0.9462	1.1695	0.9817	1.028	0.9727	1.028	1.0375	1.0568	1.1169	1.1272
W5BWG9	1.0765	0.912	0.9817	0.9638	0.9817	1.0666	1.0568	1.0666	0.9908	0.955	1.0471	1.0765	1.0375	1.1376
W5FEZ4	1.0765	0.912	1.0093	1.0375	0.9727	1.0965	1.1272	1.0568	0.9036	0.863	1.0568	0.9817	0.929	1.1376
W5E9R5	1.0765	0.912	0.9204	1.0093	0.955	1	1.0965	1.0375	0.955	1	1.0471	1.0375	1.0864	1.1376
W5F028	1.0765	0.912	0.912	0.863	0.9727	0.9908	0.9376	1.0568	0.9638	0.8395	1.0471	1.0471	0.912	1.1376
W5AV11	1.0765	0.912	1.028	0.9727	0.9908	1.1169	1.0471	1.0765	1.028	1.0093	1.0471	1.1169	1.0965	1.1376
W5FKQ9	1.0765	0.912	0.9462	0.9908	1.0186	1.0186	1.0765	1.0965	1.0765	0.955	1.0568	1.1588	1.0375	1.1482
A0A077RUF0	1.0765	0.912	1.028	1.1169	1.0186	1.1169	1.2134	1.1066	0.9908	0.9638	1.0666	1.0765	1.0471	1.1588
W5FZ61	1.0765	0.912	1.0093	1	1.0666	1.0965	1.0965	1.1588	1.028	0.9817	1.0568	1.1272	1.0666	1.1588
W5AM82	1.0765	0.912	1.1588	1.0864	0.9204	1.2474	1.1803	1	1.4191	1.2942	1.0765	1.5417	1.406	1.1588
A0A077RQ49	1.0765	0.912	1.1588	1.1066	1.1695	1.2474	1.1803	1.2823	1.4588	1.0864	1.0864	1.5704	1.1482	1.1695
W5AM16	1.0765	0.912	0.912	1.1376	1.0765	0.9908	1.2246	1.1588	1.1588	1.2589	1.0765	1.2589	1.3677	1.1695
W5ASQ5	1.0765	0.912	0.9727	1	0.9462	1.0666	1.0864	1.028	1.0568	1.0568	1.0765	1.1482	1.1482	1.1695
W5H4D1	1.0765	0.912	0.8241	0.863	0.9036	0.8872	0.9376	0.9817	0.8472	0.8872	1.0864	0.912	0.9638	1.1695
W5HMU1	1.0765	0.912	1.4191	0.9908	1.1272	1.5276	1.0864	1.2134	0.7727	0.7798	1.0965	0.8241	0.8472	1.1803
A0A080YUH5	1.0765	0.912	0.9462	0.9638	0.9908	1.028	1.0471	1.0765	0.9462	1.1376	1.0864	1.028	1.2359	1.1803
W5HZH3	1.0765	0.912	1.0864	1.2942	0.9727	1.1803	1.406	1.0471	1.2706	1.2246	1.1169	1.3804	1.3183	1.2023
W5GTJ5	1.0765	0.912	1.0471	1.0093	1.2246	1.1376	1.0965	1.3305	0.9908	1.0375	1.1066	1.0765	1.1272	1.2023
W5FRF1	1.0765	0.912	0.9462	0.9638	1.0568	1.0375	1.0471	1.1482	0.9036	0.9376	1.1169	0.9817	1.0186	1.2134
W5FVL1	1.0765	0.912	0.9036	0.9204	1.0864	0.9817	1	1.1803	0.8166	0.9376	1.1066	0.8954	1.0186	1.2134
W5AED6	1.0765	0.912	1.0375	0.929	0.9727	1.1272	1.0093	1.0568	1.1803	1	1.1169	1.2706	1.0864	1.2134
W5DTY9	1.0765	0.912	0.8954	1.0666	1.1376	0.9727	1.1588	1.2246	1.0666	1.0186	1.1272	1.1588	1.1066	1.2246
W5ABT6	1.0765	0.912	1.0666	1.2023	1.1376	1.1588	1.2942	1.2359	1.028	0.9036	1.1272	1.1169	0.9817	1.2246
W5C685	1.0765	0.912	0.6026	0.879	0.8091	0.6546	0.9462	0.879	0.8318	1.1588	1.1376	0.9036	1.2474	1.2359
W5G8J1	1.0765	0.912	0.879	0.9376	1.028	0.955	1.0186	1.1169	0.9908	0.929	1.1376	1.0765	1.0093	1.2474
W5CE99	1.0765	0.912	0.929	1.0568	1.0666	1	1.1376	1.1482	0.9727	1	1.1482	1.0568	1.0765	1.2474
W5AEB0	1.0765	0.912	1.028	1.2823	1.2134	1.1169	1.3932	1.3183	1.3305	1.0765	1.1588	1.4454	1.1588	1.2589
W5G1S9	1.0765	0.912	1	1.1588	0.9727	1.0864	1.2589	1.0568	1.1272	1.1482	1.2023	1.2246	1.2589	1.3062
W5FAE7	1.0765	0.912	1.0666	1.0864	0.9638	1.1588	1.1912	1.0568	0.673	1.1169	1.2359	0.7311	1.2246	1.3428
W5E0L1	1.0765	0.912	0.9817	0.929	1.1912	1.0666	1.0093	1.3062	1.1066	0.9727	1.2474	1.2134	1.0666	1.3552
W5EZ14	1.0765	0.912	1.2474	1.0965	1.4588	1.3552	1.1803	1.5849	1.0375	1.3932	1.2706	1.1272	1.4997	1.3804
W5HIB5	1.0765	0.912	0.3467	0.631	0.6918	0.3664	0.6792	0.7447	0.7943	0.863	1.2942	0.863	0.9462	1.406
A0A096UKP8	1.0666	0.9204	0.2466	0.2805	0.263	0.2655	0.3048	0.2858	0.2089	0.2208	0.177	0.2249	0.2377	0.1923
W5FUL6	1.0666	0.9204	0.7656	0.7447	0.7047	0.8241	0.7943	0.7586	0.597	0.5395	0.302	0.6607	0.5754	0.3133
A4K4Y1	1.0666	0.9204	1.0375	1.1695	0.955	1.1376	1.2359	1.0186	1.0375	0.9727	0.3221	1.1169	1.0666	0.3311
W5E4P6	1.0666	0.9204	0.6607	0.7586	0.6138	0.7047	0.8166	0.6607	0.7943	1.0375	0.4966	0.8472	1.1066	0.52
W5FZD9	1.0666	0.9204	0.9376	1.028	1.0864	1.0093	1.1066	1.1803	0.7379	0.8395	0.6252	0.7943	0.9036	0.673
W5H5Y9	1.0666	0.9204	0.8166	1.3062	1	0.9376	1.406	1.0666	1.0765	1.1066	0.6252	1.1695	1.1695	0.6982
W5I035	1.0666	0.9204	0.7447	0.7047	0.8872	0.8017	0.7586	0.955	0.4487	0.6607	0.6427	0.4875	0.7112	0.6982
W5I7W5	1.0666	0.9204	1	0.9817	1.2589	1.0765	1.0471	1.3552	0.8395	1.1376	0.673	0.912	1.2246	0.7047
W5DY61	1.0666	0.9204	0.6194	0.7379	0.6792	0.6607	0.7943	0.7244	0.7379	0.8091	0.6982	0.787	0.863	0.7447
W5ADF3	1.0666	0.9204	0.879	0.7516	0.9908	0.9462	0.8091	1.0666	0.8241	0.7943	0.6918	0.8954	0.8551	0.7447
W5FW21	1.0666	0.9204	0.6138	0.7112	0.6607	0.6546	0.7516	0.7047	0.929	0.8472	0.7112	0.9908	0.9036	0.7656
W5GIS7	1.0666	0.9204	0.8872	0.929	0.8318	0.955	0.9908	0.8954	0.8017	0.8954	0.7311	0.863	0.9638	0.787
W5AJ02	1.0666	0.9204	0.7656	0.863	0.9376	0.8241	0.929	1.0093	0.8472	0.9817	0.7379	0.912	1.0568	0.7943
W5IC64	1.0666	0.9204	0.8551	0.7656	0.871	0.9204	0.8241	0.9376	0.9908	0.6918	0.7379	1.0666	0.7447	0.7943
W5DXM5	1.0666	0.9204	0.7943	0.6792	0.7244	0.8551	0.7311	0.7798	0.6855	1.0471	0.7516	0.7379	1.1272	0.8091
W5ECN7	1.0666	0.9204	0.863	0.9908	0.8551	0.929	1.0666	0.9204	1.0375	0.929	0.7516	1.1169	1	0.8091
W5D9U7	1.0666	0.9204	0.863	0.7656	0.8551	0.9376	0.8318	0.929	0.8551	0.8017	0.7516	0.929	0.863	0.8091
W5GFX6	1.0666	0.9204	0.879	0.871	0.863	0.955	0.9376	0.929	0.8472	0.8318	0.7586	0.912	0.8954	0.8166
W5BDR9	1.0666	0.9204	1.1482	0.8954	0.9204	1.2359	0.9462	0.9908	1.2474	0.8954	0.7516	1.3428	0.955	0.8318
W5FCT7	1.0666	0.9204	1.0471	0.9204	0.7586	1.1272	0.9908	0.8166	0.9204	0.9376	0.8017	0.9908	1.0093	0.863
W5I0X0	1.0666	0.9204	0.9376	1.0965	1.0093	1.0186	1.1912	1.0864	0.955	0.9376	0.8017	1.028	1.0186	0.863
W5EED9	1.0666	0.9204	0.9376	1.0568	0.9462	1.0186	1.1482	1.0186	0.9204	0.879	0.8166	0.9908	0.955	0.8872
W5HHB2	1.0666	0.9204	0.912	0.9908	0.863	0.9817	1.0666	0.929	0.879	0.9638	0.8318	0.9462	1.0375	0.8872
W4ZPC0	1.0666	0.9204	0.8395	0.787	1.028	0.9036	0.8395	1.0965	0.871	0.8395	0.8318	0.9376	0.9036	0.8872
W5AJS8	1.0666	0.9204	0.7516	0.8241	0.7586	0.8091	0.8872	0.8166	0.7943	0.7447	0.8318	0.8551	0.8091	0.8954
W4ZNN3	1.0666	0.9204	0.9908	0.955	0.9817	1.0666	1.028	1.0568	0.9908	0.9727	0.8318	1.0666	1.0471	0.8954
W5I0E4	1.0666	0.9204	0.955	0.912	0.863	1.028	0.9817	0.9376	0.929	0.8551	0.8472	1	0.9204	0.912
W5EGD6	1.0666	0.9204	0.929	0.8472	0.9036	1	0.9204	0.9817	0.8551	0.912	0.863	0.9204	0.9817	0.929
W4ZR93	1.0666	0.9204	0.929	0.9036	0.9376	0.9908	0.9727	1.0093	0.912	0.8318	0.871	0.9727	0.8954	0.9376
A0A077S5Z8	1.0666	0.9204	0.8318	1.0965	0.9908	0.8954	1.1803	1.0666	0.8551	0.879	0.879	0.929	0.9462	0.9462
W5DMG0	1.0666	0.9204	0.929	0.9638	0.863	1	1.0375	0.929	0.9908	0.912	0.879	1.0666	0.9908	0.9462
W5HPD1	1.0666	0.9204	0.7943	0.8166	0.8017	0.8472	0.879	0.863	0.7798	0.8017	0.879	0.8395	0.8551	0.9462
W5FNZ0	1.0666	0.9204	0.955	0.871	0.9036	1.028	0.9376	0.9727	0.871	0.8017	0.8954	0.9376	0.863	0.9638
W5FIH1	1.0666	0.9204	0.929	0.8166	0.8395	0.9908	0.871	0.9036	0.8472	0.8954	0.9036	0.912	0.955	0.9727
W5GDJ5	1.0666	0.9204	0.955	0.929	0.9727	1.028	1	1.0471	0.955	0.9817	0.9204	1.028	1.0471	0.9817
W5I1A8	1.0666	0.9204	0.9462	0.9204	0.9376	1.0186	0.9817	1	0.8954	0.871	0.912	0.9638	0.9376	0.9817
F8RP11	1.0666	0.9204	0.8472	0.7447	0.8318	0.9036	0.8017	0.8872	0.7586	0.8241	0.929	0.8091	0.8872	0.9908
W5BNR6	1.0666	0.9204	0.871	0.879	0.929	0.9376	0.9462	1	0.871	0.8472	0.9204	0.9376	0.912	0.9908
W5BQ56	1.0666	0.9204	0.9908	1.0375	1	1.0666	1.1169	1.0765	1.028	1.028	0.9204	1.1066	1.1066	0.9908
W4ZQL6	1.0666	0.9204	0.8091	0.879	0.8318	0.871	0.9462	0.8872	0.8017	0.8551	0.9204	0.8551	0.9204	0.9908
W5DP30	1.0666	0.9204	0.871	0.9727	0.8954	0.9376	1.0471	0.9638	0.9908	0.9638	0.9204	1.0666	1.0375	0.9908
A0A077RYK8	1.0666	0.9204	0.9376	1.1066	1.1588	1.0186	1.2023	1.2474	0.955	1.0765	0.912	1.0375	1.1695	0.9908
W5DVT4	1.0666	0.9204	0.9638	0.9462	0.9727	1.028	1.0186	1.0471	0.929	0.9376	0.929	0.9908	1	1
W5I1X5	1.0666	0.9204	0.8241	0.9036	0.863	0.8872	0.9727	0.9204	0.8241	0.9727	0.929	0.8872	1.0471	1
W5FD31	1.0666	0.9204	0.929	0.929	0.871	1	1	0.9376	1.0666	1	0.929	1.1482	1.0864	1
W5CKU6	1.0666	0.9204	0.929	1.028	1.028	0.9908	1.1066	1.1066	1.0864	0.9727	0.9376	1.1588	1.0375	1.0093
W5EBE1	1.0666	0.9204	0.8472	0.871	0.879	0.912	0.9376	0.9462	0.9638	1.028	0.9376	1.0375	1.1066	1.0093
W5D698	1.0666	0.9204	1.0093	0.912	0.929	1.0765	0.9817	1	0.9376	0.929	0.9376	1.0093	0.9908	1.0093
A0A077RFM6	1.0666	0.9204	0.9036	0.9462	0.929	0.9727	1.0186	1.0093	0.9908	0.9638	0.9376	1.0666	1.0375	1.0093
W4ZN23	1.0666	0.9204	1.0186	0.929	0.9817	1.0864	1	1.0568	1.0093	1.0965	0.9462	1.0864	1.1695	1.0093
W5DXT1	1.0666	0.9204	0.9908	0.879	0.9908	1.0666	0.9462	1.0765	1.028	1	0.9376	1.1169	1.0864	1.0093
W5BN81	1.0666	0.9204	0.9462	0.9462	0.955	1.0186	1.028	1.028	0.912	0.9908	0.9462	0.9908	1.0666	1.0186
W5GDU7	1.0666	0.9204	0.9204	0.9727	0.912	1	1.0568	0.9817	1.028	0.9376	0.9376	1.1066	1.0186	1.0186
W5D5S3	1.0666	0.9204	1	1.1169	1.0568	1.0765	1.2023	1.1376	1.1169	1.0666	0.9462	1.2023	1.1482	1.0186
W5BGR4	1.0666	0.9204	1.0186	0.9376	0.9727	1.0864	1	1.0471	1.1066	0.8166	0.955	1.1803	0.879	1.0186
W5E0Y5	1.0666	0.9204	0.9462	1.0375	1.0186	1.0186	1.1169	1.0965	0.9908	0.955	0.955	1.0666	1.028	1.0186
W5E5K1	1.0666	0.9204	1.0666	1.0666	1	1.1482	1.1482	1.0765	1.0186	0.9376	0.9462	1.0965	1.0093	1.0186
W5A1L1	1.0666	0.9204	1.0965	0.9462	1.2134	1.1803	1.0186	1.3062	0.871	0.9036	0.955	0.9376	0.9727	1.028
W5FUD0	1.0666	0.9204	0.8954	0.8872	1.028	0.9638	0.9638	1.1169	0.9204	0.912	0.955	0.9908	0.9817	1.028
W5EZS8	1.0666	0.9204	1.0093	0.9638	0.9908	1.0864	1.0471	1.0765	0.9727	0.9727	0.955	1.0568	1.0471	1.028
W4ZLL1	1.0666	0.9204	1.0864	0.9036	1.0864	1.1695	0.9817	1.1695	0.8241	0.7943	0.955	0.8872	0.8551	1.028
W5HQ26	1.0666	0.9204	1.0471	0.9817	0.9817	1.1272	1.0471	1.0568	0.9727	0.9462	0.9638	1.0471	1.0093	1.028
W5ADJ8	1.0666	0.9204	1.0186	1.0093	0.9908	1.1066	1.0864	1.0765	0.955	0.9638	0.9462	1.0375	1.0375	1.028
W5FCE8	1.0666	0.9204	0.912	1.0186	1.0471	0.9817	1.0965	1.1272	1.0864	1.0568	0.955	1.1695	1.1376	1.028
W5BJR3	1.0666	0.9204	0.929	1	0.9462	1	1.0765	1.0186	0.9204	0.9036	0.955	0.9817	0.9638	1.028
W5HEJ5	1.0666	0.9204	0.929	0.9817	0.9376	1	1.0568	1.0093	0.9376	0.9638	0.9638	1.0093	1.0375	1.0375
W5B7F8	1.0666	0.9204	1.1803	1.0765	1.0864	1.2589	1.1588	1.1695	1.3305	1.0568	0.9638	1.4322	1.1376	1.0375
W5FGC7	1.0666	0.9204	0.9727	1.1169	1	1.0471	1.2023	1.0765	0.955	1.0093	0.9638	1.0186	1.0864	1.0375
W5EPW2	1.0666	0.9204	0.9036	0.912	0.9908	0.9727	0.9817	1.0666	1.028	0.9462	0.9817	1.1066	1.0186	1.0471
W5GEA8	1.0666	0.9204	0.9908	0.9376	1.0093	1.0666	1.0093	1.0864	1.028	1.0765	0.9727	1.1066	1.1588	1.0471
W5GBK0	1.0666	0.9204	0.9908	0.9817	0.9638	1.0666	1.0568	1.0375	0.929	1.0186	0.9727	1	1.0965	1.0471
W5FMR4	1.0666	0.9204	1.1169	1.1169	1.0568	1.2023	1.2134	1.1376	1.3305	1.0666	0.9727	1.4322	1.1588	1.0471
W5F946	1.0666	0.9204	0.9376	0.9036	0.912	1.0093	0.9817	0.9908	0.9727	0.9908	0.9727	1.0471	1.0666	1.0471
W5G3Q7	1.0666	0.9204	1	0.9908	0.9727	1.0765	1.0765	1.0568	0.9817	0.912	0.9727	1.0568	0.9908	1.0471
W4ZYG8	1.0666	0.9204	0.9638	0.7178	1.6444	1.0471	0.7727	1.7865	0.7586	0.6982	0.9638	0.8241	0.7516	1.0471
W5B293	1.0666	0.9204	0.8872	0.929	0.9036	0.955	1	0.9727	0.9638	0.8954	0.9817	1.028	0.9638	1.0568
W5HCX7	1.0666	0.9204	1.0375	1.0093	0.9204	1.1169	1.0864	0.9908	1.0864	0.9908	0.9817	1.1695	1.0765	1.0568
W5FHC2	1.0666	0.9204	0.955	0.955	1.0765	1.028	1.028	1.1482	1.0471	1.0186	0.9817	1.1272	1.0965	1.0568
W5H694	1.0666	0.9204	0.9908	0.955	0.9908	1.0666	1.028	1.0666	0.9376	1.0375	0.9817	1.0093	1.1169	1.0568
W5E8N1	1.0666	0.9204	0.9908	1.0864	1.0864	1.0765	1.1695	1.1695	0.955	1	0.9908	1.028	1.0765	1.0666
W5FZG6	1.0666	0.9204	0.8954	1.0093	0.9204	0.9638	1.0864	0.9908	1.0186	0.9638	0.9817	1.1066	1.0471	1.0666
W5DP53	1.0666	0.9204	1.0093	1.0568	1.0864	1.0864	1.1272	1.1695	1.1695	0.9638	0.9908	1.2589	1.0375	1.0666
W5EGC5	1.0666	0.9204	0.9462	0.9638	1	1.0186	1.0471	1.0765	0.9727	0.9638	1	1.0471	1.0375	1.0765
W5BS02	1.0666	0.9204	0.879	0.929	0.9817	0.9462	1	1.0666	0.955	1	1	1.0375	1.0765	1.0765
W5C1E1	1.0666	0.9204	0.929	0.8395	0.9817	0.9908	0.9036	1.0471	1.0765	0.9817	1	1.1588	1.0568	1.0765
W5CQE4	1.0666	0.9204	1.0375	1.0471	1.0093	1.1066	1.1272	1.0864	1.0765	1.028	1.0186	1.1588	1.0965	1.0864
A0A096UJX9	1.0666	0.9204	0.8395	0.9462	0.871	0.8954	1.0093	0.929	0.9204	1.0093	1.0093	0.9908	1.0864	1.0864
W5CM68	1.0666	0.9204	0.9727	0.9727	1.0864	1.0375	1.0471	1.1695	1.028	1.0471	1.0093	1.0965	1.1169	1.0864
W5BHR2	1.0666	0.9204	1.028	0.9376	1.028	1.1066	1.0186	1.1169	0.929	0.912	1.0093	1	0.9817	1.0965
W5ALK3	1.0666	0.9204	0.871	0.929	0.879	0.9462	1.0093	0.955	0.9638	0.912	1.0186	1.0375	0.9817	1.0965
W5FUZ8	1.0666	0.9204	0.9817	0.9462	0.9376	1.0568	1.0186	1.0093	1.0965	1.0186	1.0186	1.1803	1.0965	1.0965
W4ZTA1	1.0666	0.9204	0.912	1.0093	0.9727	0.9817	1.0864	1.0471	1	0.9462	1.0186	1.0765	1.0186	1.0965
W5C732	1.0666	0.9204	1.1695	1.1272	1.0965	1.2589	1.2134	1.1803	1.0666	1.0186	1.0186	1.1482	1.0965	1.0965
W5DLK5	1.0666	0.9204	0.9376	0.912	0.9908	1.0093	0.9817	1.0666	1.0568	1.1588	1.0186	1.1376	1.2474	1.0965
W5GUB8	1.0666	0.9204	0.9638	0.8872	1.028	1.0471	0.955	1.1066	0.8954	0.912	1.0093	0.9638	0.9817	1.0965
W5I8J0	1.0666	0.9204	0.9462	0.8954	0.9908	1.0186	0.9727	1.0666	0.8954	1.0093	1.0093	0.9638	1.0864	1.0965
W5I0J8	1.0666	0.9204	1.0568	1.028	1.0666	1.1376	1.1169	1.1482	0.912	0.9638	1.028	0.9817	1.0375	1.1066
W5AAB2	1.0666	0.9204	0.9462	0.8551	1.0186	1.028	0.9204	1.0965	0.8954	0.9817	1.0186	0.9638	1.0568	1.1066
W5FBS2	1.0666	0.9204	1.1803	0.9817	1.2942	1.2823	1.0568	1.406	1.0965	0.9908	1.028	1.1912	1.0666	1.1066
W5GV46	1.0666	0.9204	1.0375	1.0186	1	1.1169	1.0965	1.0765	1.028	1.0186	1.028	1.1066	1.0965	1.1066
W4ZPZ2	1.0666	0.9204	0.9638	1.0471	0.9908	1.028	1.1272	1.0666	1.0093	1.0186	1.0471	1.0864	1.0965	1.1169
W5CJA3	1.0666	0.9204	1.0666	1.0093	0.9908	1.1482	1.0864	1.0666	0.9727	0.9908	1.0375	1.0471	1.0765	1.1169
W5ASV8	1.0666	0.9204	1.0093	1.0375	1.0864	1.0965	1.1169	1.1695	0.9727	1.028	1.0471	1.0568	1.1169	1.1272
W5FXG0	1.0666	0.9204	0.879	0.9817	0.9727	0.955	1.0568	1.0471	0.9908	0.9817	1.0375	1.0765	1.0666	1.1272
W5C7S6	1.0666	0.9204	0.929	1.0375	1.1376	1	1.1169	1.2246	1.0471	1.2246	1.0471	1.1272	1.3305	1.1272
D8L9S2	1.0666	0.9204	0.8472	0.8395	0.871	0.9204	0.9036	0.9376	0.9638	0.9462	1.0471	1.0471	1.0186	1.1376
W5G5R0	1.0666	0.9204	1.0666	1.0375	0.9376	1.1482	1.1066	1.0093	1.0375	0.9727	1.0666	1.1066	1.0471	1.1376
W5ERR9	1.0666	0.9204	1.0186	0.9817	0.9908	1.0965	1.0568	1.0666	0.955	0.9908	1.0471	1.028	1.0666	1.1376
W5BGC2	1.0666	0.9204	1.1376	1	1.0375	1.2246	1.0765	1.1169	0.9376	1.0471	1.0568	1.0093	1.1376	1.1482
W5AX31	1.0666	0.9204	1.0765	0.955	0.912	1.1588	1.0375	0.9817	0.9204	0.929	1.0666	0.9908	1.0093	1.1482
W5EDH8	1.0666	0.9204	1.0471	1.2942	1.0471	1.1272	1.3804	1.1169	1	1.1588	1.0864	1.0666	1.2474	1.1588
W5A6M5	1.0666	0.9204	1.0666	1.0568	1.1272	1.1482	1.1376	1.2134	0.955	0.9204	1.0765	1.028	0.9908	1.1588
W5AL61	1.0666	0.9204	1.0093	0.9638	0.9727	1.0864	1.0375	1.0471	1.0186	1.0965	1.0864	1.0965	1.1803	1.1695
W5DL31	1.0666	0.9204	0.8872	0.8395	1.0093	0.9462	0.9036	1.0864	0.8954	1.2942	1.0965	0.9638	1.3932	1.1803
W5HSK5	1.0666	0.9204	1.0666	1.0765	1.1376	1.1376	1.1588	1.2134	1.028	1.0471	1.0965	1.1066	1.1272	1.1803
W5HYK1	1.0666	0.9204	0.9727	0.9462	0.9376	1.0375	1.0093	1.0093	1	1.0666	1.0965	1.0765	1.1376	1.1803
W5CJE0	1.0666	0.9204	0.9036	0.9908	0.9908	0.9727	1.0666	1.0666	1.0093	1.0375	1.0965	1.0765	1.1169	1.1803
W5GFG9	1.0666	0.9204	1.0965	1.0093	0.9204	1.1803	1.0864	0.9908	1.3305	1.1376	1.0965	1.4322	1.2246	1.1803
W5EYM6	1.0666	0.9204	0.929	1.0568	0.9376	1	1.1376	1.0186	0.871	0.9638	1.1066	0.9376	1.0375	1.1912
W5BD12	1.0666	0.9204	1.1066	0.9727	0.955	1.1803	1.0471	1.028	1.2942	1.028	1.1169	1.3932	1.1066	1.1912
W4ZNI4	1.0666	0.9204	1.0375	1.0093	1.0765	1.1169	1.0864	1.1588	0.9908	1.0666	1.1066	1.0666	1.1482	1.1912
W5BQ06	1.0666	0.9204	1.0093	1.0375	1.0568	1.0864	1.1272	1.1376	0.9727	1.0375	1.1169	1.0568	1.1169	1.2023
W5I7R8	1.0666	0.9204	1.0093	1.1169	1.0666	1.0864	1.1912	1.1376	1.1272	1.1482	1.1169	1.2134	1.2359	1.2023
A0A077S089	1.0666	0.9204	0.9036	1.1066	0.8551	0.9727	1.1803	0.912	0.9376	0.9638	1.1272	1.0093	1.0375	1.2134
W5EQ65	1.0666	0.9204	1.0666	1.0375	1.0864	1.1482	1.1169	1.1695	0.9376	1.0375	1.1376	1.0093	1.1169	1.2246
W5EM34	1.0666	0.9204	1.1272	1.028	0.7112	1.2134	1.1066	0.7656	1.0765	1.0471	1.1482	1.1695	1.1376	1.2359
W5G9D0	1.0666	0.9204	0.9908	1.1803	1.1803	1.0568	1.2706	1.2706	1.0375	0.9376	1.1695	1.1169	1.0093	1.2589
W5B8D7	1.0666	0.9204	1.0186	1.1482	1.1272	1.1066	1.2359	1.2134	1.0666	1.1066	1.2023	1.1482	1.1912	1.2823
W5A5P4	1.0666	0.9204	0.8318	1.0093	1.1588	0.8954	1.0864	1.2359	0.9908	0.955	1.2589	1.0666	1.028	1.3552
W5AMA1	1.0666	0.9204	1.3552	1.1482	1.1803	1.4588	1.2246	1.2706	1.3932	1.2942	1.2942	1.4997	1.3932	1.3804
W4ZT48	1.0666	0.9204	1.1169	1.1066	1.1803	1.2023	1.1912	1.2589	1.2823	1.2246	1.3062	1.3804	1.3062	1.3932
W5ESW6	1.0666	0.9204	1.1803	1.3183	1.1803	1.2706	1.4322	1.2823	1.1803	1.3183	1.3183	1.2823	1.4191	1.4191
A0A0C4B3H7	1.0666	0.9204	1.0186	1.0765	0.8472	1.0965	1.1588	0.912	1.0765	0.912	1.3677	1.1588	0.9817	1.4723
W5E875	1.0666	0.9204	1.1272	1.028	1.1695	1.2246	1.1169	1.2589	1.4454	0.8395	1.406	1.5704	0.9036	1.5136
W5FH53	1.0666	0.9204	1.4191	1.7219	1.4588	1.6293	1.9588	1.6904	1.8197	1.8707	1.4997	2.0512	2.1281	1.5417
W4ZPI7	1.0666	0.9204	2.5351	2.0137	2.1086	2.6303	2.1086	2.1878	1.5996	2.2909	1.5276	1.7378	2.3768	1.6444
W5G4W4	1.0666	0.9204	1.4997	1.6444	1.8365	1.5996	1.7539	1.977	1.4723	1.4859	1.6749	1.556	1.5849	1.803
W5C595	1.0568	0.929	0.3631	0.3981	0.4169	0.3908	0.4169	0.4446	0.3342	0.1888	0.1803	0.3631	0.1941	0.1923
W5GY31	1.0568	0.929	0.7727	0.7586	0.631	0.8241	0.8091	0.6668	0.7244	0.8166	0.2489	0.7727	0.8551	0.2805
W5A3Y7	1.0568	0.929	0.6918	0.7379	0.8395	0.7379	0.787	0.8954	0.4406	0.8091	0.278	0.4699	0.863	0.2965
W5C9J2	1.0568	0.929	0.6546	0.5152	0.6368	0.6982	0.5598	0.6668	0.8954	0.8395	0.4831	0.9376	0.8872	0.5152
W5DYV0	1.0568	0.929	0.8954	0.6668	0.8318	0.955	0.6982	0.8872	0.7379	0.8166	0.5105	0.787	0.863	0.5297
A1YE34	1.0568	0.929	0.912	0.8017	1.0375	0.9908	0.871	1.1169	0.871	0.9376	0.5649	0.9462	1.0186	0.5861
W5I449	1.0568	0.929	0.8551	0.6792	0.7047	0.9036	0.7178	0.7311	0.7798	0.6546	0.6427	0.8318	0.6792	0.6668
W4ZRX8	1.0568	0.929	0.7047	0.7798	0.7586	0.7516	0.8318	0.8017	0.6918	0.6918	0.6368	0.7311	0.7311	0.673
W5I370	1.0568	0.929	0.8872	0.9204	0.8551	0.9462	0.9817	0.912	0.9817	0.8472	0.6668	1.0471	0.9036	0.6982
W5H6L4	1.0568	0.929	0.9727	0.8241	0.7047	1.0375	0.879	0.7516	0.9036	1.556	0.631	0.929	1.6749	0.7047
W5HFF4	1.0568	0.929	0.8395	0.9727	0.7798	0.8954	1.0375	0.8318	0.9204	0.7586	0.6607	0.9727	0.8091	0.7047
A0A096UTP5	1.0568	0.929	0.8872	1.0568	0.8472	0.9462	1.1272	0.9036	1.0471	0.8872	0.6855	1.1169	0.9462	0.7311
W5F6I9	1.0568	0.929	0.8166	0.863	0.8954	0.871	0.912	0.955	1.0471	0.9462	0.7178	1.1169	1.0093	0.7656
W5I1E9	1.0568	0.929	0.8551	0.6918	0.7586	0.912	0.7447	0.8091	0.8017	0.8472	0.7516	0.8551	0.9036	0.8017
W5H5A8	1.0568	0.929	0.8318	0.863	0.8472	0.8872	0.9204	0.9036	0.7516	0.912	0.7586	0.8017	0.9727	0.8091
W5H5D7	1.0568	0.929	0.863	0.9036	0.7447	0.9204	0.9638	0.7943	0.955	0.9817	0.7586	1.0186	1.0471	0.8091
W5AIT9	1.0568	0.929	0.7798	0.7178	0.8954	0.8318	0.7727	0.9638	0.7586	0.6982	0.7586	0.8091	0.7447	0.8166
W5CFH1	1.0568	0.929	1.0186	1.1803	0.929	1.0765	1.2589	0.9908	0.912	1.0666	0.7798	0.9638	1.1376	0.8166
W5D4D4	1.0568	0.929	0.9204	0.787	0.8395	0.9727	0.8395	0.8954	0.9638	0.7727	0.7727	1.028	0.8241	0.8166
W5DC01	1.0568	0.929	0.871	0.9036	0.631	0.929	0.9727	0.6668	1.6904	0.631	0.7656	1.803	0.673	0.8241
A0A0C4BFV6	1.0568	0.929	0.8091	0.8091	0.7447	0.8551	0.863	0.7943	0.8166	0.9817	0.7943	0.863	1.0375	0.8395
W5E2X2	1.0568	0.929	0.9817	1.0186	0.871	1.0471	1.0864	0.929	0.8241	0.929	0.8017	0.8872	0.9908	0.8551
W5GNI4	1.0568	0.929	0.9036	0.8395	1.0568	0.9638	0.8872	1.1272	0.912	0.871	0.8091	0.9727	0.929	0.863
W5CAR8	1.0568	0.929	0.8241	1.0965	0.8241	0.871	1.1695	0.879	1.0568	0.9908	0.8241	1.1169	1.0471	0.871
W5HVX6	1.0568	0.929	1.0965	0.879	1	1.1695	0.9376	1.0666	0.7727	1.0093	0.8166	0.8241	1.0765	0.871
W5E024	1.0568	0.929	0.5754	1.0186	0.7244	0.6138	1.0765	0.7727	0.8091	0.8395	0.8318	0.8551	0.8954	0.8872
W5DY09	1.0568	0.929	0.879	0.8241	0.955	0.9462	0.879	1.0186	0.8472	0.8091	0.8318	0.9036	0.871	0.8954
W5D6F6	1.0568	0.929	0.9727	0.955	0.9908	1.0471	1.028	1.0568	0.9376	0.863	0.8318	1	0.929	0.8954
W5DZD9	1.0568	0.929	0.9638	0.9908	0.871	1.028	1.0471	0.929	0.9638	1.0965	0.8472	1.0186	1.1588	0.8954
W5AGZ7	1.0568	0.929	0.879	0.7178	0.8241	0.9376	0.7656	0.8872	0.9036	0.8954	0.8472	0.9638	0.955	0.9036
W5BF69	1.0568	0.929	0.9638	0.955	0.9817	1.028	1.0186	1.0471	0.9376	1.028	0.871	0.9908	1.1169	0.912
W5BJG0	1.0568	0.929	1.0375	0.8241	0.955	1.1066	0.879	1.0093	0.8551	0.879	0.8551	0.912	0.9376	0.912
W5AMB0	1.0568	0.929	0.8954	0.929	0.8954	0.955	0.9908	0.955	0.7178	1.0471	0.8551	0.7656	1.1169	0.912
W5G392	1.0568	0.929	0.8872	0.9376	0.9036	0.9462	1	0.9727	0.8241	0.9908	0.8551	0.8872	1.0568	0.912
W5G046	1.0568	0.929	0.929	0.7727	0.8395	0.9908	0.8241	0.8954	0.9462	0.7798	0.863	1.0093	0.8318	0.9204
W5E8I7	1.0568	0.929	0.9036	0.8872	0.8954	0.955	0.9376	0.955	0.879	0.9204	0.879	0.9376	0.9817	0.929
W5A4L3	1.0568	0.929	1.0471	1.0471	1	1.1169	1.1169	1.0666	0.955	0.879	0.879	1.0186	0.9376	0.9376
W4ZM00	1.0568	0.929	0.8872	0.871	0.8395	0.9462	0.9204	0.8954	1.1482	0.8954	0.8872	1.2134	0.9462	0.9376
W5EGB6	1.0568	0.929	0.9638	1.0765	1.0186	1.028	1.1482	1.0864	0.9638	0.8872	0.879	1.028	0.9462	0.9376
W5F7G5	1.0568	0.929	0.9727	0.929	0.955	1.028	0.9817	1.0186	0.9638	0.9638	0.8954	1.028	1.028	0.9462
W5H1Y3	1.0568	0.929	0.9204	0.8395	0.9036	0.9727	0.8954	0.9638	0.8954	0.7244	0.8954	0.955	0.7656	0.9462
W5EXE5	1.0568	0.929	1	1	0.955	1.0666	1.0666	1.0186	1.0186	0.9204	0.8872	1.0864	0.9908	0.9462
W5G5Q1	1.0568	0.929	1.0568	1.0864	1.1272	1.1376	1.1588	1.2134	0.8318	0.8241	0.8954	0.8954	0.8872	0.955
W5G5W0	1.0568	0.929	0.879	0.8872	0.863	0.9376	0.9462	0.9204	0.8872	0.912	0.8954	0.9462	0.9727	0.955
W5F9A5	1.0568	0.929	0.8954	0.912	0.8472	0.955	0.9727	0.9036	0.9462	0.9462	0.9036	1.0093	1	0.955
W5DXT2	1.0568	0.929	0.879	0.7516	0.8551	0.9376	0.8017	0.912	0.9036	0.8318	0.8954	0.9638	0.8872	0.955
W5DHH2	1.0568	0.929	0.9638	0.9376	0.9727	1.028	1	1.0375	1	1.0568	0.9036	1.0666	1.1169	0.9638
W5CCZ4	1.0568	0.929	0.9638	0.9376	0.929	1.028	1	0.9908	1.0186	0.9036	0.9036	1.0965	0.9638	0.9638
A0A077RZ13	1.0568	0.929	0.955	0.5754	0.7943	1.0186	0.6486	0.863	0.879	0.6792	0.9204	0.9727	0.7311	0.9727
W5B697	1.0568	0.929	0.9817	1.0568	1.1169	1.0471	1.1272	1.1912	1.1066	1.1695	0.912	1.1803	1.2474	0.9727
W5A2U5	1.0568	0.929	0.8954	1.0186	0.9376	0.955	1.0864	1	1.1066	0.9817	0.912	1.1803	1.0471	0.9727
W5GMT3	1.0568	0.929	0.9376	0.9727	0.9036	1	1.0375	0.9638	1.0186	0.9036	0.912	1.0864	0.9638	0.9727
W5FVB6	1.0568	0.929	0.9638	0.929	0.9204	1.028	0.9908	0.9817	0.9036	0.929	0.9204	0.9638	0.9908	0.9817
W5AC69	1.0568	0.929	0.879	0.912	0.929	0.929	0.9727	0.9908	0.9204	0.9727	0.929	0.9817	1.0375	0.9817
W5AG87	1.0568	0.929	0.8954	0.9638	0.9462	0.955	1.028	1.0093	0.9908	0.955	0.929	1.0471	1.0093	0.9908
A0A0C4B6Q8	1.0568	0.929	0.9376	0.9908	0.9817	1	1.0471	1.0471	1.0186	1.0093	0.929	1.0864	1.0666	0.9908
W5DPH1	1.0568	0.929	0.8472	0.8954	0.8954	0.9036	0.9638	0.9638	0.9638	1	0.929	1.028	1.0666	0.9908
A0A077RZ60	1.0568	0.929	0.8551	0.9376	0.7656	0.912	1	0.8166	1.0666	1.1376	0.955	1.1482	1.2023	1
W5GUS2	1.0568	0.929	0.9036	0.9727	0.9376	0.9638	1.0375	1	1	0.9727	0.9462	1.0568	1.0375	1
W5EAV3	1.0568	0.929	0.9204	0.871	0.9727	0.9817	0.929	1.028	0.9462	0.8954	0.9376	1.0093	0.9462	1
W5C5Q9	1.0568	0.929	0.7311	0.6607	0.787	0.7798	0.7047	0.8395	0.9908	0.9376	0.9376	1.0568	1	1
W5CWQ6	1.0568	0.929	0.929	0.929	1.0666	0.9908	1	1.1376	1.0375	0.9638	0.9462	1.1066	1.028	1.0093
W5D2I5	1.0568	0.929	0.955	1.0965	0.9638	1.0186	1.1695	1.028	0.9376	0.9638	0.9462	1	1.0186	1.0093
W5C9N4	1.0568	0.929	0.912	0.912	0.9204	0.9727	0.9727	0.9817	0.8954	0.8091	0.9462	0.955	0.871	1.0093
W4ZVX0	1.0568	0.929	0.879	0.8241	0.8318	0.9376	0.879	0.8872	0.912	0.9462	0.9462	0.9727	1	1.0093
W4ZZ26	1.0568	0.929	0.9727	0.9376	0.9727	1.0375	1	1.0375	0.912	0.9727	0.955	0.9727	1.0375	1.0186
W5GIW8	1.0568	0.929	0.9036	0.9638	0.9376	0.9638	1.028	1	0.9462	0.9817	0.955	1	1.0471	1.0186
W5HL00	1.0568	0.929	1	0.879	0.955	1.0666	0.9376	1.0093	0.9817	0.955	0.9638	1.0471	1.0186	1.0186
W5HIA3	1.0568	0.929	0.9376	0.955	0.912	0.9908	1.0093	0.9727	0.9376	0.9727	0.955	1	1.0375	1.0186
W5B828	1.0568	0.929	1.028	0.912	1.0568	1.0965	0.9638	1.1169	1.0864	1.0864	0.9727	1.1482	1.1482	1.028
W5GUV0	1.0568	0.929	1.0471	1.0471	1.028	1.1272	1.1169	1.0965	1.0765	1.0471	0.9638	1.1482	1.1169	1.028
W5GYS7	1.0568	0.929	1.0093	0.9908	0.9727	1.0666	1.0471	1.0375	0.9817	0.9908	0.9638	1.0471	1.0568	1.028
W5A7Y8	1.0568	0.929	0.9638	0.863	1.0375	1.028	0.9204	1.1169	0.8551	0.9462	0.9638	0.9204	1.0093	1.028
W5FC14	1.0568	0.929	0.7516	0.871	0.8954	0.8017	0.929	0.955	0.879	0.929	0.9638	0.9376	0.9908	1.028
W5G7B5	1.0568	0.929	0.8241	0.8872	0.879	0.8872	0.9462	0.9376	0.8395	0.8318	0.9727	0.9036	0.8954	1.0375
W5I4E9	1.0568	0.929	0.912	0.9462	1.0093	0.9817	1.0186	1.0864	0.9727	0.9638	0.9727	1.0375	1.028	1.0375
W5I091	1.0568	0.929	0.9638	0.9376	0.9462	1.028	1.0093	1.0186	0.929	0.9036	0.9727	1	0.9638	1.0375
W5I7I4	1.0568	0.929	1.0186	0.9727	0.955	1.0864	1.0375	1.0186	0.929	0.9638	0.9817	0.9908	1.028	1.0375
W5FWF5	1.0568	0.929	1.0568	1.0093	0.955	1.1272	1.0765	1.0186	0.8551	0.8017	0.9817	0.9036	0.8472	1.0471
W5FEC7	1.0568	0.929	0.9817	0.9908	0.9817	1.0375	1.0471	1.0375	1.0765	1.0186	0.9817	1.1376	1.0765	1.0471
W5EKR7	1.0568	0.929	0.8395	1.0186	0.863	0.8954	1.0965	0.9204	0.8954	0.9908	0.9727	0.955	1.0568	1.0471
W5GQM3	1.0568	0.929	0.8954	0.871	0.9204	0.955	0.929	0.9817	0.8017	0.912	0.9817	0.8551	0.9727	1.0471
W5H9J2	1.0568	0.929	0.9638	0.9727	0.9817	1.0186	1.0375	1.0471	0.9462	0.9638	0.9908	1.0093	1.028	1.0568
W5GWK2	1.0568	0.929	1	1.0093	0.9638	1.0666	1.0864	1.028	1.0864	0.9727	0.9908	1.1588	1.0471	1.0568
W5EL23	1.0568	0.929	0.9817	1.0186	1.0765	1.0471	1.0965	1.1588	1.028	1.0186	0.9908	1.0965	1.0965	1.0568
W5AMD3	1.0568	0.929	0.9727	0.9817	1.0471	1.028	1.0375	1.1169	0.8091	0.9204	1	0.863	0.9727	1.0568
W5ATS5	1.0568	0.929	0.8091	0.9638	0.929	0.863	1.028	0.9908	0.492	1.2942	0.9908	0.5248	1.3804	1.0568
W5GVP7	1.0568	0.929	0.9727	0.9376	0.9638	1.028	1	1.028	0.9638	0.955	1.0093	1.028	1.0186	1.0666
W5DL43	1.0568	0.929	0.8551	1.2359	0.9727	0.912	1.3183	1.0375	0.929	1.1803	1	0.9908	1.2589	1.0666
W5BRQ1	1.0568	0.929	1	0.9204	1.0471	1.0666	0.9817	1.1066	1.0471	1.0186	1.0093	1.1066	1.0765	1.0666
W5BPB2	1.0568	0.929	0.9727	1.0375	0.8872	1.028	1.1066	0.9462	1.0093	0.955	1	1.0666	1.0186	1.0666
W5ECT5	1.0568	0.929	0.9817	0.9727	0.9908	1.0471	1.0375	1.0568	0.9204	1.0765	0.9908	0.9817	1.1482	1.0666
W5A3V6	1.0568	0.929	0.6486	0.7311	0.9908	0.6918	0.7798	1.0568	0.9462	0.8472	1	1.0093	0.9036	1.0666
W5DF01	1.0568	0.929	0.9638	0.912	0.9727	1.028	0.9727	1.0375	0.9462	0.9908	1.0093	1.0093	1.0568	1.0765
W5E4K8	1.0568	0.929	0.9638	0.9376	0.9376	1.0375	1.0093	1.0093	0.9908	0.9908	1.0093	1.0666	1.0666	1.0765
W5CA19	1.0568	0.929	0.9817	1.0568	1.0093	1.0471	1.1272	1.0765	1.0765	1.0186	1.0093	1.1482	1.0864	1.0765
W5DYF8	1.0568	0.929	0.9376	0.929	0.9908	1	0.9908	1.0666	0.9727	0.9817	1.0093	1.0375	1.0471	1.0765
W5AH42	1.0568	0.929	0.9817	1.0471	1.0765	1.0471	1.1169	1.1482	0.9908	1.1169	1.0093	1.0568	1.1912	1.0765
W5ACT1	1.0568	0.929	0.929	0.929	1	0.9908	0.9908	1.0666	0.9036	0.955	1.0186	0.9727	1.0186	1.0864
A0A0C4B7V3	1.0568	0.929	0.9817	0.929	0.9817	1.0471	0.9908	1.0471	0.9817	0.9817	1.0186	1.0471	1.0568	1.0864
W5GJK7	1.0568	0.929	1.0471	1.0375	1.0471	1.1066	1.1066	1.1169	1.028	1.0375	1.0375	1.0864	1.0965	1.0965
A0A077RF25	1.0568	0.929	1.0186	1.0666	1.1066	1.0864	1.1376	1.1803	1.0765	1.0375	1.028	1.1482	1.1066	1.0965
W5B132	1.0568	0.929	1.0471	1.1272	1.2589	1.1066	1.2023	1.3428	1.3062	0.9908	1.028	1.3932	1.0568	1.0965
W5I3P1	1.0568	0.929	1.0568	0.9638	1.0666	1.1272	1.028	1.1376	1.0093	0.9204	1.028	1.0765	0.9817	1.0965
A0A0C4BK97	1.0568	0.929	0.9908	0.9727	0.9638	1.0471	1.028	1.028	1.1066	0.863	1.0471	1.1695	0.9204	1.1066
W5I6P4	1.0568	0.929	0.912	0.912	1.0471	0.9727	0.9727	1.1066	0.9036	0.9462	1.0471	0.9638	1	1.1066
W5I020	1.0568	0.929	1.0093	1	1.0864	1.0864	1.0666	1.1588	1.0471	1.0568	1.0375	1.1169	1.1272	1.1066
W5H7W2	1.0568	0.929	1	1.1482	1.0864	1.0666	1.2359	1.1695	1.1588	1.0375	1.028	1.2359	1.1066	1.1066
W5G277	1.0568	0.929	0.929	1.0765	0.9376	0.9817	1.1482	1	0.9204	1.1376	1.0375	0.9817	1.2134	1.1066
W4ZNB5	1.0568	0.929	1.0093	0.9908	0.871	1.0765	1.0568	0.929	1.0375	0.955	1.0375	1.0965	1.0186	1.1066
W5B4E9	1.0568	0.929	0.871	0.863	0.9376	0.9376	0.929	1	0.9036	0.9376	1.0375	0.9638	1	1.1066
W5FTN3	1.0568	0.929	0.955	0.929	0.9727	1.0186	0.9908	1.0375	1.2359	1.1482	1.0375	1.3183	1.2246	1.1066
W4ZNS7	1.0568	0.929	0.8954	0.9727	0.9036	0.955	1.0375	0.9638	0.9638	0.912	1.0471	1.028	0.9727	1.1169
W4ZMK6	1.0568	0.929	1.0568	0.9817	1.0864	1.1376	1.0471	1.1588	0.863	0.9204	1.0568	0.9204	0.9817	1.1272
W5A031	1.0568	0.929	0.9908	1.0093	0.9908	1.0666	1.0765	1.0666	1.0568	0.929	1.0568	1.1272	0.9908	1.1272
W5B307	1.0568	0.929	1.028	0.912	1.0965	1.0965	0.9817	1.1695	0.9908	1.0965	1.0568	1.0568	1.1695	1.1272
W5GUF2	1.0568	0.929	1.028	0.8551	0.8872	1.0965	0.912	0.955	0.8091	0.871	1.0568	0.863	0.929	1.1272
W5I5D8	1.0568	0.929	1.0864	1.0375	1.0864	1.1588	1.1066	1.1695	0.9462	0.9908	1.0666	1.0186	1.0568	1.1376
W5GX39	1.0568	0.929	0.9727	0.9462	0.9036	1.0471	1.0093	0.9727	1.0765	0.9817	1.0666	1.1482	1.0568	1.1376
W5D5E6	1.0568	0.929	0.8395	1.0186	0.955	0.9036	1.0864	1.0186	1.2023	0.9376	1.0666	1.2823	1	1.1376
W5D899	1.0568	0.929	1.0375	0.9817	1.0375	1.1066	1.0375	1.0965	1.028	1.028	1.0765	1.0864	1.0965	1.1376
W5I9A7	1.0568	0.929	1.0093	1.1066	0.912	1.0765	1.1803	0.9817	0.8954	0.9036	1.0666	0.955	0.9727	1.1376
W5GR52	1.0568	0.929	1.0568	1.028	1.0471	1.1272	1.0965	1.1169	1.1272	1.0093	1.0765	1.2023	1.0765	1.1376
W5C3Q9	1.0568	0.929	0.9638	1.0186	1.028	1.028	1.0864	1.0965	0.9908	1.0186	1.0965	1.0471	1.0864	1.1588
W5I678	1.0568	0.929	1.0093	0.9376	0.9376	1.0765	1	1	0.9376	0.871	1.0864	1	0.929	1.1588
W5F5W8	1.0568	0.929	1.1066	1.0965	0.9908	1.1912	1.1695	1.0666	0.9908	1.0864	1.0965	1.0568	1.1588	1.1695
W5BAU0	1.0568	0.929	0.9908	1.028	1.0568	1.0568	1.0864	1.1272	0.9638	1.0375	1.1066	1.0186	1.1066	1.1803
W4ZTK2	1.0568	0.929	0.8872	0.9727	0.863	0.9462	1.0375	0.9204	1	1.0864	1.1169	1.0666	1.1482	1.1803
W5EW88	1.0568	0.929	1.0864	1.1376	0.9036	1.1588	1.2134	0.9638	1.3305	1.1169	1.1066	1.4191	1.1912	1.1803
W5EDY1	1.0568	0.929	0.929	0.929	0.929	0.9908	0.9908	0.9908	1	1.0666	1.1169	1.0666	1.1376	1.1912
W5FD77	1.0568	0.929	0.6427	0.7656	0.7047	0.6855	0.8318	0.7727	1.2823	1.2023	1.1066	1.3804	1.2942	1.1912
W5I3L0	1.0568	0.929	1.0375	1.0471	1.0375	1.1066	1.1169	1.1066	0.9036	0.9908	1.1272	0.9638	1.0568	1.2023
W5I2I7	1.0568	0.929	0.8395	1.0375	1.0568	0.8954	1.1169	1.1272	0.9908	1.1803	1.1272	1.0568	1.2589	1.2134
W5DW14	1.0568	0.929	0.9462	1.028	1.1376	1.0093	1.0965	1.2134	1.0186	1.028	1.1376	1.0864	1.0965	1.2134
A0A077RAQ9	1.0568	0.929	0.879	1.2023	0.7244	0.9376	1.2823	0.7656	1.2823	1.1169	1.1695	1.3552	1.1912	1.2359
W4ZZE5	1.0568	0.929	0.787	0.879	0.9036	0.8472	0.9462	0.9638	0.8166	0.787	1.1588	0.879	0.8472	1.2359
W5BPS8	1.0568	0.929	1.2359	1.2942	1.1482	1.3062	1.3677	1.2246	1.2474	1.1482	1.1912	1.3183	1.2246	1.2706
W5ACG7	1.0568	0.929	0.912	1.0568	1.2246	0.9727	1.1272	1.3062	0.9376	1.028	1.2023	1	1.0965	1.2823
W4ZW48	1.0568	0.929	1.0666	1.1803	1.0375	1.1376	1.2474	1.0965	1.2942	1.2706	1.2023	1.3804	1.3428	1.2823
W5FZB0	1.0568	0.929	1.1169	1.0093	0.9727	1.1912	1.0765	1.0375	1.2474	1.2134	1.2246	1.3183	1.2942	1.3062
W5HRY4	1.0568	0.929	0.9462	1.0568	1.0568	1.0093	1.1376	1.1272	1.3677	1.1695	1.2246	1.4588	1.2474	1.3062
W5E2F5	1.0568	0.929	1.0864	1.0093	1.0864	1.1695	1.0765	1.1588	1.1912	1.2589	1.2246	1.2706	1.3428	1.3062
W5EGI2	1.0568	0.929	0.9817	1.0186	1.2134	1.0471	1.0864	1.2942	1.0375	1.2134	1.4322	1.1066	1.2942	1.5276
W5G4F2	1.0568	0.929	1.1169	1.2246	1.406	1.1912	1.3062	1.5136	1.6444	0.9638	1.4859	1.7539	1.028	1.5849
Q2L9B8	1.0568	0.929	1.1588	1.1066	1.1272	1.2246	1.1803	1.1912	1.3062	1.3062	1.5136	1.3677	1.3804	1.5996
W5F147	1.0568	0.929	1.0093	1.1588	1.1695	1.0765	1.2359	1.2474	1.7539	1.5136	1.6144	1.8707	1.6144	1.7378
W5C2T9	1.0568	0.929	0.929	0.871	1.0765	1	0.929	1.1482	1.1272	0.9727	2.1086	1.2023	1.0375	2.2699
Q332P1	1.0471	0.9376	0.5916	1.0568	0.7586	0.6546	1.1376	0.8318	1.2023	0.6081	0.3597	1.3183	0.6792	0.3873
W5HS14	1.0471	0.9376	0.879	0.6546	0.7447	0.929	0.6855	0.7943	0.6486	0.6427	0.413	0.6855	0.6607	0.4246
P12463	1.0471	0.9376	0.2582	0.4487	0.5152	0.2679	0.4831	0.5297	0.6668	0.5598	0.5012	0.6918	0.5861	0.52
W5EV00	1.0471	0.9376	0.8318	0.8318	0.8954	0.871	0.879	0.9462	1.0864	0.871	0.5297	1.1482	0.929	0.5546
W5EM56	1.0471	0.9376	0.8954	0.8551	0.9638	0.9462	0.9036	1.0186	0.52	0.5495	0.5546	0.5445	0.5754	0.5861
A0A077S1B6	1.0471	0.9376	1.0186	0.8472	0.9817	1.0765	0.8872	1.028	0.7516	0.912	0.6486	0.7943	0.955	0.6792
A0A077RXY2	1.0471	0.9376	0.6855	0.9727	0.7112	0.7244	1.028	0.7586	0.7447	0.8395	0.6427	0.7943	0.8872	0.6792
W5BWU1	1.0471	0.9376	0.929	1.0864	1.028	0.9817	1.1588	1.0965	1.0864	0.8395	0.6546	1.1482	0.8872	0.6918
W5GF83	1.0471	0.9376	0.9376	0.9376	1	1	0.9727	1.0471	0.8472	1.0666	0.6668	0.8872	1.1169	0.7178
W5HU16	1.0471	0.9376	0.6252	0.6607	0.6368	0.6546	0.6855	0.6607	0.7311	0.6982	0.7178	0.7727	0.7311	0.7447
W5FG18	1.0471	0.9376	0.7727	0.879	0.7447	0.8091	0.929	0.7727	0.9376	0.9462	0.7586	0.9908	1	0.7943
W5HGJ8	1.0471	0.9376	0.9817	0.7798	0.9376	1.0471	0.8241	0.9908	1	0.7379	0.7516	1.0568	0.7798	0.7943
A0A077RU04	1.0471	0.9376	0.7656	1.0093	0.912	0.8166	1.0471	0.9638	0.787	0.673	0.7586	0.8395	0.673	0.8017
W5EAN9	1.0471	0.9376	0.8318	0.8472	0.871	0.879	0.8954	0.929	0.863	0.5546	0.7586	0.912	0.5916	0.8017
W5GTG9	1.0471	0.9376	0.871	0.871	0.7798	0.9204	0.9204	0.8241	0.912	0.8395	0.787	0.9638	0.8872	0.8241
W5FHF7	1.0471	0.9376	1.0666	0.9817	1	1.1272	1.0375	1.0568	0.8241	0.9462	0.8017	0.863	1	0.8472
W5FKZ3	1.0471	0.9376	1.0375	0.9727	1	1.0864	1.028	1.0568	1.0471	0.912	0.8091	1.1066	0.9638	0.8472
W5IBA5	1.0471	0.9376	0.912	0.8954	0.9204	0.9638	0.9462	0.9727	0.8017	0.912	0.8091	0.8472	0.9638	0.8551
G4XMW3	1.0471	0.9376	1.028	1.1912	1.0471	1.0864	1.2706	1.1169	0.863	1.2246	0.8241	0.912	1.2942	0.871
W4ZPG3	1.0471	0.9376	0.9638	1.0666	1.3183	1.0186	1.1272	1.406	1.2134	0.929	0.8241	1.2823	0.9817	0.871
A0A096URQ7	1.0471	0.9376	0.8318	0.6918	0.871	0.871	0.7311	0.9204	0.7798	0.8872	0.8318	0.8241	0.9376	0.879
W5AHZ6	1.0471	0.9376	0.955	0.9638	0.9727	1.0093	1.0186	1.028	0.8318	0.9462	0.8395	0.879	1	0.879
W5DT37	1.0471	0.9376	0.8872	0.9376	0.7943	0.9376	0.9908	0.8395	0.9204	0.7656	0.8318	0.9817	0.8166	0.879
W5AD12	1.0471	0.9376	0.9036	0.9376	0.912	0.955	0.9908	0.9638	0.871	0.863	0.8472	0.9204	0.912	0.8954
W5E257	1.0471	0.9376	0.8872	0.8872	0.8395	0.9376	0.9376	0.8872	0.912	0.9036	0.8551	0.9638	0.955	0.9036
W5E159	1.0471	0.9376	1.0765	1.1272	0.7112	1.1376	1.1912	0.7516	0.9727	0.8395	0.8551	1.028	0.879	0.9036
W5B7D4	1.0471	0.9376	0.955	1.0093	0.8872	1.0093	1.0666	0.9376	0.9638	0.863	0.8551	1.028	0.912	0.912
W5A641	1.0471	0.9376	0.8017	0.7178	0.8872	0.8472	0.7516	0.929	0.7798	0.8395	0.863	0.8166	0.879	0.912
W5FAI8	1.0471	0.9376	0.8551	0.7727	0.7943	0.912	0.8166	0.8472	0.912	0.879	0.8551	0.9638	0.9376	0.912
W5AC63	1.0471	0.9376	0.6668	0.8872	0.7656	0.7047	0.9376	0.8017	0.8017	0.8017	0.871	0.8472	0.8472	0.9204
W5DAU2	1.0471	0.9376	0.8017	0.8472	0.7447	0.8551	0.8954	0.787	1.0666	1.6144	0.871	1.1272	1.7061	0.9204
W5CLU6	1.0471	0.9376	0.929	0.8318	0.9376	0.9817	0.879	0.9908	0.871	0.9036	0.871	0.929	0.955	0.9204
W5B1K5	1.0471	0.9376	0.9727	0.8241	1.0375	1.028	0.871	1.1066	0.912	1.0375	0.871	0.9638	1.0965	0.929
W5C887	1.0471	0.9376	0.955	0.9462	0.9908	1.0186	1.0093	1.0568	0.9036	0.9638	0.879	0.9638	1.028	0.929
W5A9R0	1.0471	0.9376	1.0093	0.955	0.9727	1.0568	1	1.028	0.929	0.8551	0.8872	0.9817	0.8954	0.9376
W5BGT6	1.0471	0.9376	0.8954	0.9638	0.929	0.9462	1.0186	0.9908	0.9204	0.9727	0.879	0.9817	1.028	0.9376
W5A1R6	1.0471	0.9376	0.8166	0.8166	0.7727	0.863	0.863	0.8166	0.929	0.8318	0.8872	0.9817	0.879	0.9376
W4ZZV3	1.0471	0.9376	1.028	1.028	1.028	1.0864	1.0864	1.0965	0.9908	0.8954	0.8872	1.0568	0.9462	0.9462
W5HQJ6	1.0471	0.9376	0.9036	1.0375	0.8472	0.9638	1.1066	0.9036	1.028	0.8954	0.8954	1.0864	0.955	0.9462
W5EAP9	1.0471	0.9376	1.028	1.2023	0.8872	1.0765	1.2706	0.929	1.2134	1.2589	0.8954	1.2706	1.3305	0.9462
W5E379	1.0471	0.9376	0.8241	0.929	1.028	0.879	0.9817	1.0965	0.9036	0.955	0.8872	0.9638	1.0093	0.9462
W4ZQN1	1.0471	0.9376	0.8954	0.8166	1.028	0.9462	0.863	1.0864	0.9817	0.8954	0.9036	1.0375	0.9462	0.955
W5D8V2	1.0471	0.9376	1.1376	0.9036	0.8395	1.2023	0.955	0.8872	1.2023	0.9462	0.9036	1.2823	1	0.9638
W5HAB8	1.0471	0.9376	0.8872	0.9638	1.1272	0.9376	1.0093	1.1803	1.3062	1.2589	0.912	1.3677	1.3305	0.9638
W5ALS4	1.0471	0.9376	1.0568	1.1695	1.1066	1.1272	1.2359	1.1695	1.0864	1.1272	0.912	1.1588	1.2023	0.9638
W5CCL7	1.0471	0.9376	0.9462	1	0.955	1	1.0568	1.0093	0.8017	1	0.9204	0.8472	1.0666	0.9727
W5A9N2	1.0471	0.9376	0.9204	0.9462	0.912	0.9727	1	0.9638	0.9817	0.9462	0.9204	1.0375	1	0.9727
W5EHF2	1.0471	0.9376	0.9908	0.9817	0.8872	1.0471	1.0375	0.9376	0.9462	0.9376	0.9204	1	0.9908	0.9727
W5G176	1.0471	0.9376	0.9376	0.9036	0.879	0.9908	0.955	0.929	0.8395	0.9036	0.929	0.8872	0.955	0.9727
W5AKZ7	1.0471	0.9376	0.9638	1.0471	0.9376	1.0093	1.0965	0.9908	0.9727	0.9908	0.9204	1.028	1.0471	0.9727
W4ZR82	1.0471	0.9376	1.0375	0.9727	0.9204	1.0965	1.028	0.9727	1.0765	1.0568	0.929	1.1376	1.1169	0.9817
W5A5B0	1.0471	0.9376	0.929	0.9376	0.912	0.9908	0.9908	0.9638	0.929	0.9908	0.9204	0.9908	1.0471	0.9817
W5F8I5	1.0471	0.9376	0.955	1.0186	1.0093	1	1.0666	1.0666	1.0765	0.9376	0.929	1.1272	0.9817	0.9817
W5DYC3	1.0471	0.9376	0.879	0.8954	0.929	0.929	0.9462	0.9817	1.028	1.0186	0.929	1.0864	1.0765	0.9817
W5F2Y6	1.0471	0.9376	0.9908	0.955	0.929	1.0568	1.0093	0.9908	0.9727	0.9462	0.929	1.028	1.0093	0.9817
W5GBR3	1.0471	0.9376	0.7586	0.871	0.8091	0.8091	0.9204	0.8551	0.7798	0.929	0.929	0.8318	0.9908	0.9908
W5E9W6	1.0471	0.9376	0.9204	0.9204	0.9036	0.9638	0.9727	0.955	0.955	0.9376	0.955	1.0093	0.9908	1
W5H4L6	1.0471	0.9376	0.955	0.955	0.9817	1.0093	1.0093	1.0375	0.9462	0.9638	0.9462	1	1.0186	1
W5H004	1.0471	0.9376	0.9817	0.912	0.9908	1.0375	0.9638	1.0471	0.929	0.912	0.9462	0.9817	0.9638	1
W5EH12	1.0471	0.9376	0.9908	0.955	0.9462	1.0471	1.0093	1	0.912	0.8954	0.9462	0.9727	0.9462	1
W5C8S0	1.0471	0.9376	1.0666	0.929	0.9817	1.1272	0.9817	1.028	1.0965	0.9376	0.9462	1.1588	0.9908	1
W5HZ68	1.0471	0.9376	0.955	0.9462	0.9817	1.0093	1.0093	1.0471	0.929	0.9462	0.9462	0.9908	1	1
W5DIN4	1.0471	0.9376	0.9727	0.912	0.9376	1.028	0.9638	0.9908	0.9908	0.9376	0.9462	1.0471	0.9817	1
W5AA02	1.0471	0.9376	0.8395	0.8954	0.863	0.8872	0.9462	0.912	0.871	0.879	0.9462	0.9204	0.929	1
W5FWQ4	1.0471	0.9376	0.9727	0.879	0.929	1.028	0.929	0.9817	0.879	0.929	0.9462	0.929	0.9817	1
W5E2B9	1.0471	0.9376	1.0186	1.0375	0.929	1.0765	1.0965	0.9817	1.0093	1.0375	0.9462	1.0765	1.0965	1
A0A077RYE2	1.0471	0.9376	0.9376	1	0.9462	0.9908	1.0471	1	0.9376	0.955	0.9638	0.9817	1.0093	1.0093
W5FTW4	1.0471	0.9376	0.879	0.929	0.955	0.9204	0.9727	1	0.929	0.8872	0.9638	0.9817	0.9376	1.0093
W5AM23	1.0471	0.9376	1	1.1066	0.9727	1.0568	1.1695	1.028	1.0186	1.0666	0.955	1.0765	1.1272	1.0093
W5E0E2	1.0471	0.9376	1	1.0965	1.0864	1.0666	1.1695	1.1588	1.0765	0.912	0.9462	1.1376	0.9638	1.0093
W5BJF8	1.0471	0.9376	0.9727	1.0471	0.9376	1.028	1.1066	1	0.912	1.0186	0.955	0.9727	1.0765	1.0093
W5HER7	1.0471	0.9376	0.8241	1.0864	1.0186	0.871	1.1482	1.0765	0.9817	1.0568	0.955	1.0375	1.1169	1.0093
W5D7X1	1.0471	0.9376	0.9462	0.7656	0.871	1	0.8017	0.912	0.8551	0.9462	0.955	0.9036	1	1.0093
W5HGP5	1.0471	0.9376	0.9908	0.9817	0.9638	1.0471	1.0375	1.0186	0.9638	0.9908	0.9638	1.028	1.0471	1.0186
A0A0C4BJJ6	1.0471	0.9376	0.9638	0.9817	1	1.0186	1.0471	1.0568	0.9204	0.9638	0.9638	0.9727	1.0186	1.0186
A0A077S0B4	1.0471	0.9376	0.955	0.9638	0.9908	1.0093	1.0186	1.0471	0.9727	0.9462	0.9638	1.028	0.9908	1.0186
W5CAA5	1.0471	0.9376	0.929	0.9727	1.028	0.9817	1.028	1.0864	1	1.0471	0.9638	1.0568	1.0965	1.0186
W5EJU2	1.0471	0.9376	0.9817	0.8872	0.9376	1.0375	0.9376	0.9908	0.912	0.955	0.9638	0.9638	1.0093	1.0186
W5BJ30	1.0471	0.9376	0.929	0.955	0.9908	0.9817	1.0093	1.0471	0.955	0.863	0.9638	1.0186	0.912	1.0186
W5H0P2	1.0471	0.9376	0.9204	1.0375	0.9727	0.9727	1.0864	1.028	0.955	0.9376	0.9638	1.0093	0.9908	1.0186
W5IAW8	1.0471	0.9376	0.9376	0.8318	0.8954	0.9817	0.871	0.9462	0.8954	1.0471	0.9727	0.9462	1.0965	1.0186
W5A810	1.0471	0.9376	0.9376	1.0093	0.929	0.9908	1.0666	0.9817	1	0.9638	0.9638	1.0568	1.0186	1.028
A0A077RF03	1.0471	0.9376	0.9817	0.929	0.9462	1.0375	0.9817	1	1.028	0.9204	0.9727	1.0864	0.9727	1.028
W5EA94	1.0471	0.9376	0.9376	0.9204	0.9638	0.9908	0.9727	1.0186	0.9817	0.9376	0.9817	1.0375	0.9817	1.028
W5GI23	1.0471	0.9376	0.9638	1	0.879	1.0186	1.0568	0.929	1.0186	0.9727	0.9727	1.0765	1.028	1.028
W4ZP94	1.0471	0.9376	0.9817	0.8954	0.9638	1.0375	0.9462	1.0186	0.9727	0.8872	0.9727	1.028	0.9376	1.028
W5DAV1	1.0471	0.9376	0.8872	0.9204	0.9462	0.9376	0.9727	1	0.8954	0.9817	0.9817	0.9462	1.0375	1.028
W5BFH6	1.0471	0.9376	0.871	0.8241	0.8166	0.929	0.871	0.871	0.929	0.9908	0.9727	0.9908	1.0471	1.028
W5AN22	1.0471	0.9376	1.0965	1.1912	1.0568	1.1588	1.2589	1.1169	1.1376	1.1482	0.9727	1.2023	1.2134	1.028
W5FRI7	1.0471	0.9376	1.0965	1.1912	1.0568	1.1588	1.2589	1.1169	1.1376	1.1482	0.9727	1.2023	1.2134	1.028
W5BXR4	1.0471	0.9376	1.0093	0.9204	0.955	1.0666	0.9817	1.0093	0.871	0.9727	0.9817	0.9204	1.0375	1.0375
W5CHQ6	1.0471	0.9376	1.0471	1.028	1.0765	1.0965	1.0765	1.1272	0.9817	1.0471	0.9817	1.0375	1.0965	1.0375
W5E3D7	1.0471	0.9376	0.9376	0.8954	0.9817	0.9908	0.9462	1.0375	0.9376	0.929	0.9817	0.9908	0.9817	1.0375
W5HFD2	1.0471	0.9376	0.871	1.0186	0.8954	0.9204	1.0765	0.9462	0.955	0.8872	0.9817	1.0093	0.9376	1.0375
W5F6F7	1.0471	0.9376	1.028	0.912	0.955	1.0965	0.9638	1.0093	0.9036	0.9204	0.9817	0.955	0.9817	1.0375
W5D4G1	1.0471	0.9376	0.9638	0.955	0.9376	1.0186	1.0093	1	0.9817	0.9376	0.9817	1.0471	0.9908	1.0471
W5I1W9	1.0471	0.9376	0.955	0.9638	0.955	1	1.0186	1.0093	0.9727	0.9817	0.9908	1.028	1.0375	1.0471
A0A077RZ08	1.0471	0.9376	1.0375	1.0471	1.0093	1.1066	1.1169	1.0666	0.9727	1.0666	0.9908	1.028	1.1376	1.0471
W5AYF4	1.0471	0.9376	0.9204	0.9638	0.9727	0.9727	1.0186	1.028	0.9638	0.9376	0.9908	1.0093	0.9908	1.0471
W5BX74	1.0471	0.9376	0.9908	0.9462	1.0765	1.0471	1.0093	1.1376	0.955	0.955	0.9908	1.0186	1.0093	1.0471
W5AK65	1.0471	0.9376	0.9462	1.0375	1.0666	1	1.0965	1.1376	0.9376	0.9817	0.9817	0.9908	1.0471	1.0471
A0A096UVV2	1.0471	0.9376	0.955	0.9908	0.9817	1.0093	1.0471	1.0375	0.9376	0.9376	1	0.9908	0.9908	1.0568
W5HDG3	1.0471	0.9376	1.0093	1.0666	1.028	1.0666	1.1169	1.0864	0.9908	1.0471	1	1.0375	1.0965	1.0568
W5H0C0	1.0471	0.9376	1.0093	0.955	1	1.0666	1.0093	1.0568	0.9817	0.9638	1	1.0375	1.0186	1.0568
W5BFY6	1.0471	0.9376	1.0568	0.9727	1	1.1066	1.028	1.0568	0.9204	0.871	1	0.9727	0.9204	1.0568
W5BJ16	1.0471	0.9376	0.8017	1.1803	1.3428	0.8472	1.2474	1.406	0.6427	1.0568	1	0.673	1.1169	1.0568
W5IAY6	1.0471	0.9376	0.9908	1.1912	1.0864	1.0471	1.2706	1.1482	1.1695	1.1803	1	1.2359	1.2589	1.0568
W5HZU6	1.0471	0.9376	0.9908	0.955	0.9204	1.0568	1.0093	0.9727	0.9462	0.9462	1.0093	1	1.0093	1.0666
W5E8W4	1.0471	0.9376	1.028	0.9727	1.0471	1.0864	1.0375	1.1169	0.9908	0.9727	1.0186	1.0471	1.028	1.0765
W5EQX2	1.0471	0.9376	0.9204	0.9204	0.9376	0.9727	0.9727	0.9908	0.9817	0.9638	1.0186	1.0375	1.0186	1.0765
W5AJH6	1.0471	0.9376	0.9638	0.955	1.0186	1.0186	1.0093	1.0765	0.9638	0.9908	1.0093	1.0186	1.0471	1.0765
W5EJL3	1.0471	0.9376	0.9638	0.8318	0.8954	1.028	0.8872	0.9462	1.1588	0.9638	1.0093	1.2359	1.0186	1.0765
W5C3F5	1.0471	0.9376	0.9908	1.0666	0.929	1.0471	1.1272	0.9817	0.9036	0.9638	1.028	0.955	1.0186	1.0765
W5CGX2	1.0471	0.9376	0.7943	0.929	0.9638	0.8395	0.9817	1.0186	0.8954	0.9462	1.0186	0.9462	1	1.0765
W5HK47	1.0471	0.9376	1.0965	0.863	0.9462	1.1588	0.912	1	0.9908	1.0666	1.0186	1.0471	1.1272	1.0765
W5G0B6	1.0471	0.9376	0.9908	1	1.0568	1.0375	1.0471	1.1066	0.9462	0.8954	1.0186	0.9908	0.9376	1.0765
W5C3E3	1.0471	0.9376	1.3677	1.1066	1.1482	1.4723	1.1588	1.2246	1.5136	1.0965	1.028	1.6293	1.1695	1.0864
W5GY23	1.0471	0.9376	1	1	0.9908	1.0568	1.0471	1.0471	0.9908	0.9908	1.028	1.0375	1.0375	1.0864
W4ZWX2	1.0471	0.9376	1.0093	0.955	1.028	1.0666	1.0093	1.0864	1.0093	0.9817	1.028	1.0666	1.0375	1.0864
W5I132	1.0471	0.9376	1.0186	0.9376	0.9817	1.0765	0.9908	1.0375	1.028	0.9638	1.028	1.0864	1.0186	1.0864
W5BDG6	1.0471	0.9376	0.9908	0.8241	1.1588	1.0375	0.863	1.2246	1.2706	1.1376	1.0375	1.3305	1.2023	1.0864
W5GD39	1.0471	0.9376	0.929	0.9376	1.0568	0.9817	0.9908	1.1272	0.955	0.9908	1.0186	1.0093	1.0568	1.0864
W4ZU52	1.0471	0.9376	0.929	0.9204	0.955	0.9817	0.9817	1.0093	1.0093	1.0093	1.0375	1.0666	1.0666	1.0965
W5APE4	1.0471	0.9376	1.0186	1.0093	1.028	1.0765	1.0666	1.0864	0.955	1.0864	1.0375	1.0093	1.1482	1.0965
A0A096UTY7	1.0471	0.9376	1.0186	1	1	1.0864	1.0568	1.0666	0.9908	1.0471	1.0375	1.0471	1.1066	1.0965
W5H9N6	1.0471	0.9376	1.0093	1.0186	0.9727	1.0666	1.0765	1.0375	1.0186	0.9638	1.0375	1.0765	1.0186	1.0965
W5G1A4	1.0471	0.9376	0.871	1.1066	0.8872	0.9204	1.1695	0.9376	0.9462	1	1.0375	1	1.0568	1.0965
W4ZPM5	1.0471	0.9376	1.1482	0.879	1.0375	1.2134	0.929	1.1066	0.9036	0.955	1.028	0.955	1.0186	1.0965
W5D745	1.0471	0.9376	1.0471	1.0471	1.028	1.1066	1.0965	1.0864	1.0965	1.0864	1.0568	1.1482	1.1482	1.1066
A0A096UV52	1.0471	0.9376	1.0568	1.0864	0.9727	1.1169	1.1482	1.0375	0.9462	1.1169	1.0471	1	1.1803	1.1066
W5IAM6	1.0471	0.9376	1.0471	0.9908	1	1.1066	1.0471	1.0568	1.1272	1.0765	1.0471	1.1912	1.1376	1.1066
A0A077S100	1.0471	0.9376	1.0186	0.9908	1.028	1.0765	1.0471	1.0765	1.0471	1.0864	1.0471	1.1066	1.1482	1.1066
W5DY28	1.0471	0.9376	1.0568	0.9462	0.9817	1.1272	1.0093	1.0375	1.0471	0.9638	1.0568	1.1066	1.0186	1.1169
W4ZQ41	1.0471	0.9376	1.0375	1.0568	1.0093	1.0864	1.1169	1.0568	0.929	0.9908	1.0666	0.9817	1.0471	1.1169
W5FSX2	1.0471	0.9376	0.9727	0.9817	0.9638	1.0186	1.0375	1.0093	0.9036	0.9204	1.0568	0.955	0.9638	1.1169
W5CL00	1.0471	0.9376	1.1912	1.028	1.1272	1.2589	1.0864	1.1912	0.9462	0.929	1.0568	1	0.9817	1.1169
A0A077S343	1.0471	0.9376	0.9908	0.9727	1.0765	1.0471	1.028	1.1272	1.3932	0.787	1.0568	1.4723	0.8318	1.1169
W5EUP3	1.0471	0.9376	0.9727	0.9204	1.0093	1.028	0.9727	1.0666	0.8318	0.879	1.0666	0.8872	0.929	1.1272
W5CUV1	1.0471	0.9376	0.929	0.9376	0.912	0.9817	1	0.9638	1	0.9908	1.0568	1.0666	1.0471	1.1272
W5DS49	1.0471	0.9376	1.0186	1.0568	1.028	1.0765	1.1169	1.0864	1.0186	1.0375	1.0568	1.0765	1.0965	1.1272
W5DFY3	1.0471	0.9376	0.929	0.9638	1.0666	0.9817	1.0186	1.1272	1.028	1	1.0666	1.0765	1.0568	1.1272
W5A156	1.0471	0.9376	1.0864	1.0186	0.9204	1.1482	1.0765	0.9727	0.9817	1.0186	1.0666	1.0375	1.0765	1.1272
W5A8A8	1.0471	0.9376	1.2942	1.0093	1.3183	1.3677	1.0666	1.3932	0.929	1.2474	1.0666	0.9817	1.3305	1.1272
W4ZZ14	1.0471	0.9376	1.0375	1.0375	1.0666	1.0965	1.0965	1.1272	0.9817	1.0186	1.0765	1.0375	1.0765	1.1376
W4ZTH7	1.0471	0.9376	1.0765	0.9727	1.1066	1.1482	1.0375	1.1695	0.9817	1.1066	1.0765	1.0471	1.1695	1.1376
W4ZXK1	1.0471	0.9376	1.0568	0.9727	1.0965	1.1169	1.028	1.1588	0.929	0.955	1.0864	0.9817	1.0093	1.1482
W5EGE3	1.0471	0.9376	1.0186	1.0375	1.0965	1.0864	1.1066	1.1588	1.0666	0.955	1.0864	1.1376	1.0186	1.1482
W5DCF2	1.0471	0.9376	1.0186	1.0375	0.9727	1.0864	1.0965	1.028	1.0186	1.0186	1.0965	1.0864	1.0765	1.1588
W5H880	1.0471	0.9376	1.0666	0.9817	0.912	1.1272	1.0375	0.9638	0.8166	0.9376	1.1066	0.863	0.9817	1.1695
W5D911	1.0471	0.9376	1	1.0568	1.0375	1.0568	1.1169	1.0965	0.929	1.1066	1.1272	0.9817	1.1695	1.1912
W5FM23	1.0471	0.9376	1.0471	1.0666	1.0864	1.1066	1.1272	1.1588	0.9908	1.0568	1.1272	1.0471	1.1169	1.1912
W5E7L8	1.0471	0.9376	0.7798	1.1912	0.5808	0.8241	1.2589	0.6081	1.4454	0.6607	1.1272	1.5276	0.6982	1.1912
Q9ZRB1	1.0471	0.9376	1.1272	1.1482	1.0471	1.1912	1.2134	1.1066	1.1695	1.0375	1.1376	1.2359	1.0965	1.2023
W5GVP8	1.0471	0.9376	1.0765	1.0864	1.0765	1.1376	1.1482	1.1376	1.1588	1.0471	1.1376	1.2246	1.1169	1.2023
A0A0C4BK59	1.0471	0.9376	1.1482	1.0186	1.1272	1.2134	1.0765	1.1912	1.0568	1.0666	1.1376	1.1169	1.1272	1.2023
W5EWD1	1.0471	0.9376	0.8872	0.8954	0.9036	0.9376	0.9462	0.955	1.028	0.955	1.1376	1.0765	1.0093	1.2023
W5IB64	1.0471	0.9376	1.0568	1.0666	1.1169	1.1169	1.1272	1.1803	0.9638	1.0471	1.1376	1.0186	1.1066	1.2023
W5AEQ3	1.0471	0.9376	0.8872	0.871	0.9817	0.9376	0.9204	1.0471	0.9036	1.0765	1.1376	0.9638	1.1482	1.2023
A0A077S2R7	1.0471	0.9376	1.1695	1.2246	1.3183	1.2474	1.2942	1.3932	1.0666	1.1803	1.1376	1.1272	1.2474	1.2134
W5HIC8	1.0471	0.9376	0.955	0.8318	0.9908	1	0.871	1.0471	1.0093	1.0186	1.1482	1.0568	1.0765	1.2134
W5H8Z0	1.0471	0.9376	0.9204	0.879	1	0.9638	0.929	1.0568	0.8166	0.863	1.1588	0.863	0.9036	1.2246
W5HPH5	1.0471	0.9376	1.028	1	1.0765	1.0864	1.0568	1.1376	1.1066	0.9638	1.1803	1.1695	1.0186	1.2474
W5G5G2	1.0471	0.9376	1.2823	0.912	0.9036	1.3552	0.9638	0.955	0.8166	0.7727	1.1912	0.871	0.8166	1.2589
W5BWT6	1.0471	0.9376	1.0965	1.1066	0.9727	1.1588	1.1695	1.0186	1.2706	1.0186	1.2246	1.3305	1.0765	1.2823
W5C1L4	1.0471	0.9376	0.9908	0.929	0.912	1.0568	0.9908	0.9727	1.0186	1.0375	1.2023	1.0765	1.0965	1.2823
W5G8J8	1.0471	0.9376	1.0568	1.0765	1.0666	1.1169	1.1376	1.1272	1.1169	0.9908	1.2589	1.1803	1.0471	1.3305
W5DC52	1.0471	0.9376	0.9638	1.1376	1.1482	1.0186	1.2023	1.2134	1.2823	1.5136	1.2706	1.3552	1.5996	1.3428
W5G7J4	1.0471	0.9376	1.5136	1.4997	1.1695	1.5996	1.5996	1.2474	1.3552	1.5849	1.3183	1.4454	1.6749	1.3932
W5E8H6	1.0471	0.9376	1.2823	1.2134	1.3428	1.3428	1.2706	1.406	1.0093	1.0965	1.3932	1.0568	1.1588	1.4723
W5B7S5	1.0471	0.9376	0.9638	1.2706	1.2134	1.0093	1.3062	1.2823	0.9908	1.5417	1.4723	1.0666	1.6293	1.5136
A0A077RVL4	1.0471	0.9376	1.1272	1.3183	1.0471	1.1912	1.3804	1.1272	1.4723	1.2706	1.4997	1.5417	1.3428	1.556
W5DP11	1.0471	0.9376	1.3062	1.0375	0.879	1.3804	1.0864	0.929	1.5996	1.977	1.5849	1.6904	2.0893	1.6749
W5HSH2	1.0375	0.9462	0.8954	0.9727	0.9204	0.9376	1.0186	0.955	0.8954	0.912	0.0328	0.9376	0.955	0.0377
W5EEQ4	1.0375	0.9462	0.7447	0.6138	0.871	0.7727	0.631	0.912	0.7727	0.9462	0.1854	0.8017	0.9908	0.2032
W5HU26	1.0375	0.9462	1.0864	0.9462	1.3062	1.1482	0.9908	1.3677	0.8872	1.0093	0.3837	0.9376	1.0568	0.4093
W5FS47	1.0375	0.9462	0.8318	1.0965	0.9817	0.871	1.1482	1.028	0.8318	1.0568	0.5012	0.871	1.1169	0.5105
W5I6T8	1.0375	0.9462	0.5248	0.5861	0.5297	0.5445	0.6194	0.5495	0.6252	0.7047	0.6138	0.6607	0.7379	0.6486
W5FYQ2	1.0375	0.9462	0.8241	0.9376	0.955	0.8472	0.9817	0.9908	0.7586	0.9036	0.7112	0.787	0.9462	0.7311
W5BNY2	1.0375	0.9462	0.6855	0.7178	0.7311	0.6982	0.7379	0.7447	0.8017	0.7447	0.7112	0.8318	0.7656	0.7311
W5DWV4	1.0375	0.9462	0.8551	0.929	0.929	0.8954	0.9727	0.9727	0.6486	0.7727	0.7112	0.6855	0.8091	0.7379
W4ZTN9	1.0375	0.9462	0.5754	0.6081	0.492	0.6138	0.6607	0.5346	0.631	0.8395	0.7311	0.6668	0.8872	0.7727
W5AWF5	1.0375	0.9462	0.9638	0.7798	0.8551	1.0093	0.8166	0.8954	0.8241	0.9204	0.7447	0.863	0.9638	0.7727
W5H4V0	1.0375	0.9462	0.912	0.8551	0.8954	0.955	0.8954	0.9376	0.673	0.863	0.7447	0.7112	0.9036	0.7798
W5BWH1	1.0375	0.9462	0.8872	0.8472	0.7727	0.929	0.8872	0.8166	0.8241	0.7586	0.7727	0.863	0.7943	0.8091
W5E1J2	1.0375	0.9462	0.8318	1.028	0.9638	0.871	1.0765	1.0093	0.8551	0.9638	0.8017	0.8872	1.0093	0.8318
W5H0J2	1.0375	0.9462	1.0765	1	0.6368	1.1169	1.0375	0.6607	1.0864	0.9376	0.8017	1.1376	0.9817	0.8318
W5DRK0	1.0375	0.9462	0.9204	0.9638	0.955	0.955	1.0093	1	0.9036	0.9376	0.8091	0.9462	0.9817	0.8472
A0A0C4BJP7	1.0375	0.9462	0.8166	0.8318	0.6486	0.8551	0.871	0.6792	0.787	0.7656	0.8091	0.8241	0.8091	0.8472
W5GPZ4	1.0375	0.9462	0.7311	0.8318	0.8551	0.7586	0.871	0.8954	0.7656	0.7311	0.8166	0.8017	0.7586	0.863
W5GDN5	1.0375	0.9462	0.9036	0.863	0.912	0.9462	0.9036	0.955	0.787	0.8551	0.8241	0.8241	0.8954	0.863
W5AZI9	1.0375	0.9462	0.9204	0.863	0.929	0.9638	0.9036	0.9727	0.955	0.9204	0.8318	1	0.955	0.871
A0A077RTQ6	1.0375	0.9462	0.8166	1.028	0.912	0.863	1.0864	0.955	0.863	1.0186	0.8318	0.9036	1.0666	0.871
W5DN05	1.0375	0.9462	1	1	0.9908	1.0568	1.0568	1.0471	1.1066	0.8395	0.8241	1.1695	0.8872	0.871
W5CF50	1.0375	0.9462	1.0186	1.0093	0.929	1.0666	1.0568	0.9727	0.929	0.929	0.8395	0.9727	0.9727	0.879
W5FKB0	1.0375	0.9462	0.9376	0.9638	0.9817	0.9817	1.0093	1.028	0.863	0.9462	0.8472	0.912	0.9908	0.8872
W5EDN6	1.0375	0.9462	0.8551	0.8091	0.912	0.8954	0.8472	0.9638	0.6792	0.7586	0.8395	0.7112	0.7943	0.8872
W5A0B6	1.0375	0.9462	0.9908	1.0186	0.9817	1.0375	1.0765	1.028	1.2134	1.0965	0.8472	1.2706	1.1588	0.8872
W5G9F5	1.0375	0.9462	1.0666	0.9727	0.871	1.1169	1.0186	0.9204	1.0093	0.929	0.8472	1.0568	0.9727	0.8954
W5E889	1.0375	0.9462	0.9036	1.0093	0.8318	0.9462	1.0568	0.879	0.9817	0.9638	0.8551	1.0375	1.0093	0.8954
W5BKM7	1.0375	0.9462	0.7586	1.0765	0.8472	0.8017	1.1169	0.8872	0.879	0.9036	0.8551	0.9376	0.9638	0.9036
W5HVN9	1.0375	0.9462	0.8091	0.879	0.9036	0.8472	0.9204	0.9376	0.8241	0.8241	0.863	0.863	0.863	0.9036
W5G1R0	1.0375	0.9462	0.929	0.9376	0.7379	0.9727	0.9817	0.7798	0.7943	0.879	0.863	0.8318	0.9204	0.9036
A0A077RWL8	1.0375	0.9462	0.955	0.9638	1	0.9908	1.0093	1.0375	0.9462	0.9817	0.879	0.9908	1.028	0.912
W5G016	1.0375	0.9462	1.1376	1.1066	1.1588	1.2023	1.1695	1.2134	1.1482	0.955	0.871	1.2023	1	0.912
W5ETK1	1.0375	0.9462	0.8395	0.8872	0.929	0.8872	0.929	0.9817	0.9036	0.9908	0.871	0.955	1.0375	0.9204
A0A077RVL5	1.0375	0.9462	1.0965	1.0666	0.9727	1.1482	1.1169	1.0186	0.8091	0.8954	0.879	0.8472	0.9376	0.9204
W5HU34	1.0375	0.9462	0.9727	0.9204	0.912	1.0186	0.9638	0.955	0.9817	0.8395	0.8872	1.028	0.879	0.929
W5GDG4	1.0375	0.9462	0.9817	1	0.9908	1.028	1.0375	1.0375	0.929	0.9462	0.8954	0.9727	0.9817	0.929
W5HX32	1.0375	0.9462	0.8954	0.8872	0.8091	0.9376	0.929	0.8551	0.863	0.912	0.8872	0.9036	0.9638	0.929
W5ERJ4	1.0375	0.9462	0.929	1	0.871	0.9727	1.0471	0.9204	0.8551	0.929	0.8872	0.8954	0.9727	0.929
W5B354	1.0375	0.9462	0.8872	0.8954	1.0093	0.929	0.9462	1.0666	0.9376	1.0093	0.8954	0.9908	1.0568	0.9376
W5BZZ2	1.0375	0.9462	0.8551	0.863	0.9036	0.9036	0.912	0.955	0.8318	0.8318	0.8872	0.871	0.871	0.9376
A0A0C4BDE7	1.0375	0.9462	0.879	0.7656	0.7379	0.9204	0.8017	0.7727	0.9204	0.7112	0.8954	0.9638	0.7447	0.9376
W5B7A0	1.0375	0.9462	1.0375	0.8872	0.7727	1.0965	0.9376	0.8166	1.0375	0.929	0.8872	1.0864	0.9727	0.9376
W5HSS1	1.0375	0.9462	0.912	0.9908	0.9376	0.9638	1.0375	0.9908	1.0093	0.912	0.8954	1.0666	0.955	0.9376
W5F9K7	1.0375	0.9462	0.9638	0.9817	0.929	1.0093	1.0186	0.9638	0.9727	0.912	0.9036	1.0186	0.955	0.9462
W5DUM8	1.0375	0.9462	0.9376	0.9817	0.955	0.9817	1.028	1	0.9036	0.8872	0.912	0.9462	0.9204	0.9462
W5C6M7	1.0375	0.9462	0.9908	1	1.028	1.0471	1.0471	1.0864	0.929	0.8954	0.9036	0.9727	0.9462	0.9462
W5FK63	1.0375	0.9462	0.863	0.955	0.9727	0.912	1	1.028	0.9908	0.9376	0.8954	1.0375	0.9908	0.9462
W5FNQ5	1.0375	0.9462	0.8872	1.0375	0.863	0.929	1.0864	0.9036	0.9462	0.8872	0.9036	0.9908	0.929	0.9462
W5F9L3	1.0375	0.9462	0.9462	0.9908	0.9817	0.9908	1.0375	1.028	0.8954	0.929	0.912	0.9462	0.9817	0.955
W5AAJ2	1.0375	0.9462	1	1.028	1.1588	1.0568	1.0864	1.2134	0.8472	1	0.9036	0.8872	1.0568	0.955
W5E3U9	1.0375	0.9462	0.929	0.7447	0.9817	0.9727	0.7798	1.028	0.9462	1.0666	0.912	0.9908	1.1169	0.955
W5FGR4	1.0375	0.9462	0.912	0.9376	0.912	0.955	0.9817	0.955	0.9462	0.9462	0.9204	0.9908	0.9908	0.9638
W5G7U1	1.0375	0.9462	1.0093	0.9817	0.9817	1.0568	1.028	1.028	0.9036	0.9727	0.9204	0.9462	1.0186	0.9638
A0A077RYW6	1.0375	0.9462	0.955	0.955	0.9727	1	1	1.0186	0.9638	0.9462	0.9204	1.0093	0.9908	0.9638
W5B2Z5	1.0375	0.9462	0.9204	0.7943	0.955	0.9638	0.8318	1	0.8091	0.863	0.9204	0.8395	0.9036	0.9638
W5BHV7	1.0375	0.9462	0.9817	0.9638	0.929	1.028	1.0093	0.9727	0.879	1.1066	0.9204	0.9204	1.1482	0.9638
W5BBW7	1.0375	0.9462	0.929	0.8872	0.9727	0.9727	0.9376	1.0186	0.9638	0.9462	0.929	1.0093	1	0.9727
W5DNV7	1.0375	0.9462	1	0.9638	0.9908	1.0471	1.0186	1.0375	0.9462	0.8472	0.929	0.9908	0.8872	0.9727
W4ZSK3	1.0375	0.9462	0.9036	0.955	0.9638	0.955	1	1.0093	0.879	0.9462	0.9204	0.929	0.9908	0.9727
W4ZTI4	1.0375	0.9462	0.9638	0.955	1.0375	1.0093	1	1.0864	1.0765	0.9462	0.9376	1.1272	0.9817	0.9727
W5A3M0	1.0375	0.9462	0.9462	0.929	0.9817	0.9908	0.9727	1.028	0.9462	0.9376	0.9376	0.9908	0.9817	0.9817
W5EDW6	1.0375	0.9462	0.9908	0.9727	1.0093	1.0375	1.028	1.0666	0.8872	0.9036	0.9376	0.929	0.955	0.9817
W5B2D5	1.0375	0.9462	0.8872	1.0375	0.912	0.929	1.0864	0.9462	0.9204	1.0375	0.9462	0.9638	1.0864	0.9817
W5HVS3	1.0375	0.9462	1.0471	0.912	0.955	1.1066	0.955	1.0093	0.9727	0.9727	0.9376	1.028	1.028	0.9817
W5H3T9	1.0375	0.9462	0.929	0.879	1.0093	0.9638	0.9204	1.0471	0.8872	0.8395	0.9376	0.929	0.871	0.9817
W5F6Q2	1.0375	0.9462	0.9638	0.9036	1.0093	1.0186	0.9462	1.0568	0.9817	0.9908	0.929	1.028	1.0471	0.9817
W5DQR9	1.0375	0.9462	1	0.9638	1.0471	1.0471	1.0093	1.0965	0.9727	0.879	0.9376	1.0186	0.912	0.9817
W5CMW8	1.0375	0.9462	0.9817	1.0864	0.9727	1.028	1.1376	1.0186	0.8954	0.9817	0.9376	0.9376	1.028	0.9817
W5ATQ8	1.0375	0.9462	0.9727	0.955	0.9204	1.0093	1	0.955	0.9376	0.9462	0.9462	0.9817	0.9817	0.9908
P83970	1.0375	0.9462	0.6792	0.6546	0.6668	0.7112	0.6855	0.6982	0.863	0.912	0.9462	0.9036	0.955	0.9908
W5D6R3	1.0375	0.9462	0.9817	1.0186	0.9727	1.028	1.0666	1.0186	0.955	1.028	0.9462	1	1.0666	0.9908
W5E9S8	1.0375	0.9462	0.5598	0.955	0.4613	0.6081	1.0186	0.5105	1.0375	1.0471	0.9204	1.1169	1.1272	0.9908
W5G2Q3	1.0375	0.9462	0.8872	0.9638	0.9817	0.929	1.0093	1.028	0.8872	0.9908	0.9462	0.929	1.0375	0.9908
W4ZPJ9	1.0375	0.9462	0.6982	0.7727	0.8241	0.7311	0.8166	0.871	0.9036	0.8017	0.9462	0.9462	0.8395	0.9908
W5FT97	1.0375	0.9462	0.955	0.871	0.929	1	0.912	0.9727	0.9376	0.929	0.955	0.9727	0.9727	1
W5BSZ4	1.0375	0.9462	0.9727	0.9817	0.9462	1.0093	1.028	0.9908	0.929	0.9817	0.955	0.9638	1.028	1
W5DU80	1.0375	0.9462	0.9462	1.0186	0.9204	0.9817	1.0666	0.955	0.9727	0.9638	0.9638	1.0093	1.0093	1
W5BUH4	1.0375	0.9462	0.9462	0.9376	1.028	0.9817	0.9817	1.0765	0.9817	0.9462	0.9638	1.028	0.9908	1
W5FWU7	1.0375	0.9462	1.0375	1.0765	0.9727	1.0864	1.1272	1.0186	0.929	0.9036	0.9638	0.9727	0.9462	1.0093
W5B080	1.0375	0.9462	1.0375	1.028	1.0186	1.0765	1.0765	1.0568	1.0568	1	0.9727	1.1066	1.0375	1.0093
W5DR27	1.0375	0.9462	0.9376	0.955	1.0568	0.9817	1	1.1066	1.028	0.9727	0.9638	1.0765	1.0186	1.0093
W5A8Q4	1.0375	0.9462	1.028	1.0666	1.0568	1.0666	1.1169	1.0965	1.0471	1.028	0.9638	1.0864	1.0666	1.0093
W5AZN1	1.0375	0.9462	0.912	0.9376	0.8872	0.955	0.9817	0.9376	0.8872	1	0.9638	0.929	1.0471	1.0093
W5FIC1	1.0375	0.9462	1	1.0864	0.955	1.0471	1.1482	1.0093	0.9462	1.028	0.9638	0.9908	1.0765	1.0093
W5FZH3	1.0375	0.9462	1.0568	1.0471	0.929	1.1066	1.0965	0.9817	0.9638	1.1588	0.9638	1.0093	1.2134	1.0093
W5FLY1	1.0375	0.9462	1.0186	0.9727	0.9908	1.0666	1.0186	1.0471	0.9727	0.9727	0.9727	1.0186	1.028	1.0186
W5E2D7	1.0375	0.9462	1.1482	1.0568	1.1169	1.2023	1.1066	1.1695	1.0471	0.9638	0.9727	1.0965	1.0093	1.0186
W5GYK9	1.0375	0.9462	0.9638	1.0093	1.0568	1.0093	1.0666	1.1066	1.0186	1.0375	0.9727	1.0666	1.0864	1.0186
A0A077RR09	1.0375	0.9462	0.9727	0.9376	0.9462	1.0186	0.9817	0.9908	0.9462	0.9638	0.9817	0.9908	1	1.0186
W5AP10	1.0375	0.9462	0.929	1.0375	1.0471	0.9817	1.0965	1.1066	1.0375	1.028	0.9727	1.0864	1.0765	1.0186
W5CDB4	1.0375	0.9462	0.955	0.9638	1	1	1.0093	1.0471	0.912	0.955	0.9727	0.955	1	1.0186
W5FUF8	1.0375	0.9462	1.0186	0.9638	0.8166	1.0666	1.0093	0.8551	0.9727	0.879	0.9727	1.0186	0.9204	1.0186
W5AVV3	1.0375	0.9462	1.0471	0.9817	0.9462	1.1066	1.028	1	0.9727	1.0186	0.9817	1.028	1.0666	1.028
W5IAN8	1.0375	0.9462	1.0186	1	1.0093	1.0568	1.0471	1.0568	0.9638	0.9638	0.9817	1.0093	1.0093	1.028
W5HG09	1.0375	0.9462	0.9376	0.9204	0.9638	0.9817	0.9638	1.0093	0.9908	1.0093	0.9817	1.0375	1.0568	1.028
W5DWX4	1.0375	0.9462	0.9462	1.0186	0.912	0.9908	1.0666	0.955	1.0568	1.0965	0.9817	1.1066	1.1482	1.028
A0A096UUH0	1.0375	0.9462	0.8472	1.0186	0.8954	0.8872	1.0666	0.9376	0.8872	0.8318	0.9817	0.929	0.871	1.028
W5DPE9	1.0375	0.9462	0.9817	0.9908	0.9817	1.028	1.0375	1.028	0.955	1.028	0.9817	1	1.0765	1.028
W5A7S5	1.0375	0.9462	0.9727	0.9376	0.9376	1.0186	0.9817	0.9817	0.8954	0.9036	0.9908	0.9376	0.9462	1.0375
W5GZH9	1.0375	0.9462	1.0186	1	1.0186	1.0666	1.0471	1.0765	1.0093	1.0186	0.9908	1.0568	1.0765	1.0375
W5EB98	1.0375	0.9462	0.955	0.955	0.929	1	0.9908	0.9727	0.9727	0.9462	1.0093	1.0093	0.9817	1.0471
W5GAA2	1.0375	0.9462	1.0093	1	1.028	1.0568	1.0375	1.0765	1.028	1	1	1.0666	1.0375	1.0471
W5I3L2	1.0375	0.9462	0.9908	1.0093	0.9817	1.028	1.0568	1.028	1.028	0.9727	1	1.0666	1.0186	1.0471
W5CPU9	1.0375	0.9462	0.912	1.0765	0.871	0.9462	1.1272	0.912	1.0375	0.8551	1	1.0765	0.8954	1.0471
W5I5W5	1.0375	0.9462	0.9204	1.0375	0.8954	0.9638	1.0864	0.9376	0.8872	0.912	1	0.929	0.955	1.0471
W5G171	1.0375	0.9462	1.028	1	0.9638	1.0765	1.0471	1.0186	1.0375	0.929	1	1.0864	0.9727	1.0471
Q43207	1.0375	0.9462	1.0375	1.0375	1.0568	1.0864	1.0864	1.1066	0.929	1	1.0186	0.9727	1.0471	1.0666
W5FD93	1.0375	0.9462	0.9204	0.955	0.9727	0.9638	1	1.0186	1.0093	0.9727	1.0186	1.0568	1.0186	1.0666
W5A2R1	1.0375	0.9462	1.0375	0.9817	1.0568	1.0765	1.028	1.1066	1	0.9908	1.028	1.0471	1.028	1.0666
A0A077RPB8	1.0375	0.9462	0.955	0.9462	0.9462	1	0.9817	0.9908	1.0471	0.955	1.028	1.0965	1	1.0666
W5C1F5	1.0375	0.9462	1.0375	1.0186	1.0186	1.0864	1.0765	1.0666	1.0093	0.9204	1.0186	1.0568	0.9727	1.0666
W5GVP3	1.0375	0.9462	0.912	0.9036	1.0965	0.955	0.9462	1.1482	0.9462	0.9036	1.0093	1	0.955	1.0666
W5C6M5	1.0375	0.9462	0.863	0.787	0.8954	0.9036	0.8166	0.9376	0.8551	0.8954	1.028	0.8954	0.9376	1.0765
W5BGQ4	1.0375	0.9462	1	1	1.0093	1.0471	1.0471	1.0568	1.0186	1	1.028	1.0765	1.0568	1.0765
W5FGN1	1.0375	0.9462	0.955	1.0965	1	1	1.1482	1.0471	1.1912	1.0568	1.028	1.2474	1.1066	1.0765
W5GXV7	1.0375	0.9462	0.9376	1.0666	1.1169	0.9908	1.1272	1.1803	1	1.1272	1.028	1.0471	1.1803	1.0765
W5GFD9	1.0375	0.9462	0.9727	0.929	0.9727	1.0186	0.9817	1.0186	0.9727	0.9727	1.028	1.0186	1.0186	1.0765
W5EJK6	1.0375	0.9462	0.9462	0.9817	0.9638	0.9817	1.0186	1	0.9817	1.0471	1.028	1.028	1.0864	1.0765
W5A720	1.0375	0.9462	1.1803	0.9908	1.2359	1.2474	1.0471	1.2942	1.2246	1.0666	1.028	1.2823	1.1169	1.0765
W5F188	1.0375	0.9462	0.871	0.879	1.0864	0.912	0.9204	1.1376	0.8241	1.0864	1.0186	0.863	1.1376	1.0765
W5G2H0	1.0375	0.9462	0.9908	1.0471	0.9638	1.028	1.0965	1.0093	1.0093	1	1.0471	1.0471	1.0471	1.0864
W5HUN2	1.0375	0.9462	0.9462	0.912	0.9376	0.9908	0.955	0.9817	0.8395	0.879	1.0375	0.879	0.9204	1.0864
W5CF28	1.0375	0.9462	0.9462	0.9908	0.9204	1	1.0375	0.9727	1.028	1.0666	1.0375	1.0765	1.1169	1.0864
W5GES5	1.0375	0.9462	0.955	1.0471	1	1	1.0965	1.0471	1.1066	1.0765	1.0471	1.1482	1.1272	1.0864
W5AXH9	1.0375	0.9462	0.871	0.8954	0.9908	0.9036	0.9376	1.028	1.0765	0.955	1.0375	1.1272	0.9908	1.0864
W5DKT1	1.0375	0.9462	1.028	1.0375	1.0568	1.0765	1.0864	1.1066	1.0375	1.0965	1.0375	1.0765	1.1482	1.0864
W5GF69	1.0375	0.9462	0.8551	0.8241	1	0.8954	0.863	1.0471	0.7727	0.8954	1.0375	0.8091	0.9376	1.0864
W5GFD3	1.0375	0.9462	1.0375	0.8872	0.9638	1.0965	0.929	1.0093	0.8472	0.9462	1.0375	0.8872	1	1.0965
W5FQ87	1.0375	0.9462	0.871	0.929	0.9376	0.912	0.9727	0.9817	0.9204	0.8395	1.0471	0.9638	0.879	1.0965
W5HVU5	1.0375	0.9462	1.028	0.9908	1.0568	1.0765	1.028	1.0965	1.0568	1.0375	1.0471	1.1066	1.0864	1.0965
W5BHI5	1.0375	0.9462	1.0093	1.0965	0.9638	1.0568	1.1482	1	0.9727	0.9727	1.0568	1.0093	1.0093	1.0965
A0A077S1R3	1.0375	0.9462	0.9908	1.0093	1.0375	1.0375	1.0568	1.0864	0.9817	1.0093	1.0471	1.028	1.0568	1.0965
W5GT19	1.0375	0.9462	1.0666	1.0375	0.9817	1.1169	1.0765	1.028	0.9908	0.955	1.0471	1.0375	1	1.0965
W5B8V7	1.0375	0.9462	1.0375	0.9638	1.0375	1.0765	1.0093	1.0864	0.9727	1.0864	1.0471	1.0186	1.1376	1.0965
W5DT48	1.0375	0.9462	0.9908	1.0186	1.0666	1.0375	1.0666	1.1066	1.0666	1.0765	1.0568	1.1169	1.1272	1.1066
W5HGK8	1.0375	0.9462	1	1.0568	1.0093	1.0471	1.1169	1.0666	0.9908	1.0093	1.0568	1.0471	1.0666	1.1066
W5GNJ7	1.0375	0.9462	0.9462	0.9462	0.9376	0.9908	0.9908	0.9908	0.8954	0.8241	1.0568	0.9376	0.863	1.1066
W5HLZ5	1.0375	0.9462	0.9036	0.9817	0.9908	0.9462	1.028	1.0375	1.1376	0.9376	1.0471	1.2023	0.9817	1.1066
W5DUI3	1.0375	0.9462	0.9908	1.0186	0.912	1.0471	1.0666	0.9638	0.9817	0.9204	1.0568	1.0375	0.9638	1.1066
W5HY14	1.0375	0.9462	1.1272	0.9638	1.0765	1.1803	1.0093	1.1169	1.1803	1.0864	1.0666	1.2359	1.1376	1.1066
A0A096UR20	1.0375	0.9462	1.1169	1.1272	1.2023	1.1695	1.1912	1.2706	0.7447	0.871	1.0568	0.7798	0.9204	1.1066
W5CJR4	1.0375	0.9462	0.929	0.9376	0.9462	0.9727	0.9817	0.9817	0.9727	0.9817	1.0568	1.0186	1.028	1.1066
A0A077RWN0	1.0375	0.9462	0.9638	1.0568	0.9908	1.0093	1.1066	1.028	0.9638	1.0471	1.0666	1.0093	1.0864	1.1169
W5CHS3	1.0375	0.9462	1.0765	1.406	0.9638	1.1272	1.4723	1.0093	1.0471	1.1588	1.0666	1.0864	1.2023	1.1169
W5EHF9	1.0375	0.9462	0.955	1.028	0.9462	1	1.0666	0.9908	1.0375	1	1.0765	1.0864	1.0471	1.1272
W5DA81	1.0375	0.9462	1.0093	1.1169	1.1272	1.0568	1.1695	1.1912	1.028	1.1482	1.0765	1.0765	1.2023	1.1272
W5FNU9	1.0375	0.9462	1.0965	0.9462	0.9638	1.1482	0.9908	1.0186	1.0864	1.0765	1.0666	1.1376	1.1376	1.1272
W5G5P5	1.0375	0.9462	1.1482	1.0666	1.1695	1.2023	1.1169	1.2134	1.0186	1.028	1.0965	1.0666	1.0666	1.1376
W5BXB4	1.0375	0.9462	1.028	0.9376	0.9908	1.0765	0.9817	1.0375	1.0568	1.0186	1.0864	1.1066	1.0666	1.1376
W5FXT1	1.0375	0.9462	0.9036	1.1482	1.0568	0.955	1.2023	1.1066	1.1272	1.0375	1.0965	1.1912	1.0965	1.1482
W5FYK3	1.0375	0.9462	0.929	1.028	1.0765	0.9727	1.0765	1.1272	1.0666	0.9727	1.0965	1.1169	1.028	1.1482
W5CNI0	1.0375	0.9462	1.1482	1.0666	1.028	1.2023	1.1169	1.0765	1.1272	0.9376	1.1169	1.1803	0.9817	1.1695
A0A080YUN4	1.0375	0.9462	0.9204	1.1066	0.9727	0.9638	1.1695	1.028	0.9908	0.929	1.1169	1.0375	0.9727	1.1695
A0A096UKC0	1.0375	0.9462	1.0375	1.0093	1.0093	1.0864	1.0568	1.0568	1.0965	1.0093	1.1169	1.1482	1.0666	1.1695
W5G888	1.0375	0.9462	1.0186	1.0093	1.0186	1.0666	1.0568	1.0666	1.0093	1.0568	1.1272	1.0568	1.1066	1.1803
W5FEI6	1.0375	0.9462	0.9908	1.1376	0.9908	1.0375	1.1912	1.0375	0.8872	1.0666	1.1376	0.929	1.1169	1.1912
W5AGS9	1.0375	0.9462	0.9908	1.0186	1.0375	1.028	1.0666	1.0864	1.0186	1.0375	1.1376	1.0666	1.0864	1.1912
W5GGL4	1.0375	0.9462	1.0093	0.9908	1.1376	1.0568	1.0375	1.1912	1.0471	0.955	1.1272	1.0965	1	1.1912
W5I4C9	1.0375	0.9462	1.0666	0.9817	1.1588	1.1272	1.0375	1.2134	0.9638	1.0375	1.1272	1.0093	1.0965	1.1912
W5FM76	1.0375	0.9462	0.9817	1.0471	1.028	1.0375	1.0965	1.0864	1.0375	0.929	1.1695	1.0864	0.9817	1.2246
A0A077RUH4	1.0375	0.9462	0.9036	1.2474	1.1376	0.9462	1.3062	1.1912	1.1588	0.912	1.2474	1.2134	0.955	1.3062
W5FFW5	1.0375	0.9462	1.0186	0.9462	1.028	1.0568	0.9817	1.0765	1.1272	1.1482	1.2589	1.1803	1.2023	1.3183
W5G605	1.0375	0.9462	0.8472	0.863	0.6486	0.879	0.8954	0.6792	1.2823	1	1.3062	1.3428	1.0375	1.3552
W5CWG7	1.0375	0.9462	1.3677	1.1695	1.2823	1.406	1.2023	1.3305	1.1803	1.0666	1.406	1.2359	1.1066	1.4588
W5AIT4	1.0375	0.9462	0.7943	0.9036	1.028	0.8318	0.955	1.0765	0.8872	1.4322	1.5704	0.929	1.4997	1.6444
W5AJZ4	1.028	0.955	0.5297	0.7586	0.8318	0.5495	0.787	0.863	0.5297	0.8395	0.3837	0.5395	0.871	0.4055
W4ZUE6	1.028	0.955	0.7798	1.0186	0.4786	0.8091	1.0765	0.5012	0.9204	0.7516	0.492	0.955	0.787	0.4966
W5CDZ7	1.028	0.955	0.673	0.8395	0.6792	0.6982	0.871	0.7047	0.5058	0.6194	0.492	0.5248	0.6427	0.5105
W5AFS9	1.028	0.955	0.9376	1.3428	0.7244	0.9727	1.4191	0.7379	0.5754	0.955	0.5395	0.597	1	0.5546
W5DI54	1.028	0.955	0.9204	0.8241	0.7727	0.955	0.8472	0.8017	1.1803	0.8091	0.5495	1.2134	0.8395	0.5702
W5FPJ8	1.028	0.955	0.6668	0.9817	1.028	0.6918	1.0186	1.0666	0.9727	1.2474	0.5598	1.0093	1.2942	0.5808
W5APU0	1.028	0.955	0.7244	0.7798	0.7586	0.7447	0.8017	0.7798	0.6252	0.6486	0.5754	0.6486	0.6668	0.597
W5B985	1.028	0.955	1.0568	0.9727	1.0965	1.0965	1	1.1376	0.7516	0.9036	0.5916	0.7798	0.9462	0.6138
W5GGV7	1.028	0.955	0.912	0.879	0.879	0.9376	0.912	0.9036	0.6607	0.7047	0.6668	0.6792	0.7178	0.6855
W5BKQ0	1.028	0.955	1.3305	1.0375	1.3804	1.3932	1.0765	1.406	1.8197	1.4191	0.6855	1.9055	1.4322	0.6855
W5FM77	1.028	0.955	0.8241	1	0.929	0.8551	1.0375	0.9727	1.0666	0.9638	0.6668	1.1169	1	0.6982
W5GNM8	1.028	0.955	0.7943	0.7311	0.7943	0.8241	0.7656	0.8241	0.7112	1.0568	0.673	0.7379	1.1066	0.6982
W5EA83	1.028	0.955	0.5754	0.6252	0.7943	0.5916	0.6427	0.8241	0.7447	0.7447	0.7047	0.7727	0.7656	0.7311
W5D972	1.028	0.955	0.8318	0.6792	0.7244	0.863	0.7112	0.7516	0.8166	0.8472	0.7178	0.8472	0.879	0.7447
W5FT90	1.028	0.955	0.8318	0.8395	0.8472	0.863	0.871	0.879	0.929	0.8551	0.7586	0.9638	0.8872	0.787
W5GTW2	1.028	0.955	0.8091	0.5916	0.7112	0.8318	0.6081	0.7447	0.5495	0.7379	0.7586	0.5702	0.7727	0.7943
W5E250	1.028	0.955	0.7943	0.9036	0.8872	0.8241	0.9376	0.9204	0.912	0.871	0.7656	0.9376	0.9036	0.7943
D8L9G3	1.028	0.955	0.8241	0.7516	1.0765	0.863	0.787	1.1169	0.9638	1.0186	0.7656	1	1.0666	0.8017
W5HX73	1.028	0.955	0.7447	0.7516	0.787	0.7727	0.7798	0.8241	0.6427	0.6607	0.7798	0.673	0.6855	0.8091
W5IAC3	1.028	0.955	0.8395	0.8091	0.8318	0.871	0.8472	0.871	0.8017	0.8395	0.7727	0.8318	0.871	0.8091
W5FAY5	1.028	0.955	1.2023	0.955	0.8017	1.2474	0.9908	0.8166	0.7727	0.787	0.8017	0.787	0.8166	0.8241
W5CPE5	1.028	0.955	0.863	0.9638	0.879	0.8872	1	0.912	0.9462	0.9204	0.8017	0.9817	0.955	0.8241
W5HQ21	1.028	0.955	0.929	0.955	0.871	0.9638	0.9817	0.9036	1.0186	0.9727	0.7943	1.0471	1.0093	0.8241
W5B5U9	1.028	0.955	1.0864	0.8241	1.0375	1.1272	0.8551	1.0765	1.2246	1.2246	0.7943	1.2706	1.2706	0.8241
W5BKI6	1.028	0.955	0.8472	0.9036	0.8954	0.871	0.9376	0.9204	0.912	0.8166	0.8166	0.9376	0.8472	0.8472
A0A0C4BFZ9	1.028	0.955	0.787	1.0186	0.8318	0.8166	1.0568	0.863	1.2023	0.9638	0.8241	1.2474	1.0093	0.8551
W5E062	1.028	0.955	0.8872	0.8241	0.8954	0.9204	0.8472	0.9204	0.929	0.9036	0.8318	0.955	0.9376	0.863
W5BAM1	1.028	0.955	0.9204	0.8872	1.0375	0.9638	0.9204	1.0765	0.8872	0.9036	0.8318	0.929	0.9376	0.863
J9Z3M3	1.028	0.955	0.929	0.871	0.9817	0.9638	0.912	1.028	0.8551	0.8551	0.8241	0.8872	0.8954	0.863
W5DNS8	1.028	0.955	0.8954	0.9638	1.0375	0.929	1	1.0765	0.912	0.9638	0.8395	0.9462	1	0.871
W5AGU3	1.028	0.955	0.912	0.8551	0.955	0.9462	0.8872	0.9908	1.0568	1.0375	0.8472	1.0965	1.0765	0.879
W5HIT5	1.028	0.955	0.8166	0.863	0.8017	0.8551	0.9036	0.8395	0.879	0.8872	0.8472	0.912	0.9204	0.8872
W5HXL4	1.028	0.955	1.0093	0.912	0.871	1.0471	0.9462	0.8954	0.912	0.8472	0.8551	0.9462	0.871	0.8872
W5FM74	1.028	0.955	1.0093	0.9462	0.8091	1.0471	0.9817	0.8395	0.9462	0.8954	0.863	0.9817	0.9204	0.8954
W5I4B6	1.028	0.955	0.929	0.8395	0.8318	0.9638	0.871	0.871	0.7943	0.9817	0.8551	0.8318	1.0186	0.8954
W5APN3	1.028	0.955	0.9817	1.0864	1.2706	1.0186	1.1272	1.3183	0.9638	0.929	0.8872	0.9908	0.9638	0.9036
W5DXA0	1.028	0.955	1.0375	0.9908	0.9376	1.0765	1.028	0.9638	0.9727	0.929	0.871	1	0.9638	0.9036
W5GCZ1	1.028	0.955	0.7244	0.9036	0.929	0.7516	0.9376	0.9638	0.9036	0.8872	0.879	0.929	0.912	0.9036
W5FXW5	1.028	0.955	0.871	1.1376	1.2589	0.8954	1.1912	1.3305	0.3631	0.9817	0.8551	0.3631	1.028	0.9036
W4ZMB1	1.028	0.955	0.955	0.9036	1.028	0.9817	0.9376	1.0666	0.8954	0.9036	0.879	0.929	0.9376	0.912
W5CIK4	1.028	0.955	0.9727	0.955	1.1272	1.0093	0.9908	1.1695	1.0765	1.028	0.871	1.1169	1.0666	0.912
W5E1D9	1.028	0.955	0.9036	0.955	0.9727	0.929	0.9817	1.0093	0.9036	0.912	0.8872	0.9376	0.9462	0.9204
W5EA55	1.028	0.955	0.8551	1.0864	0.9036	0.8872	1.1272	0.9376	0.955	0.8551	0.879	0.9908	0.8872	0.9204
Q7X748	1.028	0.955	1.1695	1.0471	1.0568	1.2134	1.0864	1.0965	0.8241	0.879	0.8954	0.863	0.912	0.929
W5F274	1.028	0.955	0.9036	0.8872	0.929	0.9376	0.929	0.9638	0.9462	0.9204	0.8872	0.9908	0.955	0.929
W5FIU7	1.028	0.955	0.955	0.9204	0.9204	0.9817	0.9462	0.955	0.9638	0.929	0.9036	1	0.9638	0.9376
W5F922	1.028	0.955	0.9204	0.929	0.9036	0.955	0.9638	0.9376	0.955	0.9204	0.9036	0.9908	0.9462	0.9376
W5HP15	1.028	0.955	0.787	0.8872	0.8551	0.8166	0.9204	0.879	0.9462	0.912	0.9036	0.9727	0.9376	0.9376
W5F5P1	1.028	0.955	0.955	0.9376	0.955	0.9908	0.9727	0.9908	0.9908	0.9727	0.9036	1.028	1.0186	0.9376
W5AHM0	1.028	0.955	0.9817	0.8091	0.7727	1.0186	0.8395	0.8017	1.1066	0.6546	0.9036	1.1482	0.6792	0.9376
W5GWS5	1.028	0.955	0.8017	0.8472	0.8954	0.8241	0.879	0.929	0.9638	0.8872	0.9036	1	0.9204	0.9376
W5DS17	1.028	0.955	0.8241	0.8017	0.9727	0.8472	0.8241	1.0093	0.912	1.2589	0.912	0.9462	1.3062	0.9376
W5AQM0	1.028	0.955	0.9376	0.9376	0.9908	0.9638	0.9727	1.0186	0.8954	0.9036	0.912	0.929	0.9376	0.9462
W5B8C0	1.028	0.955	0.879	0.955	1.0375	0.9036	0.9908	1.0765	0.9817	1.0093	0.912	1.0186	1.0471	0.9462
W5A4Z1	1.028	0.955	1.0568	1.1482	0.8091	1.0864	1.1803	0.8395	1.0375	0.9908	0.912	1.0765	1.0186	0.9462
W5GB16	1.028	0.955	0.9727	0.9638	0.955	1.0093	1	1	0.863	0.9817	0.912	0.9036	1.0186	0.9462
W5I462	1.028	0.955	0.9727	0.9817	0.9376	1.0093	1.0186	0.9727	0.955	0.9727	0.912	0.9908	1.0093	0.9462
W5E7E9	1.028	0.955	0.871	0.9376	0.955	0.9036	0.9727	0.9908	1.0093	0.9462	0.912	1.0471	0.9908	0.9462
W5FG02	1.028	0.955	1.0093	1.028	0.9204	1.0471	1.0666	0.9638	1.028	0.9638	0.912	1.0765	1	0.955
W5GE81	1.028	0.955	0.9908	0.9908	0.9908	1.028	1.028	1.028	0.9817	0.929	0.9204	1.0186	0.9727	0.955
W5FX94	1.028	0.955	0.9817	0.8872	0.9638	1.0186	0.9204	1	1.028	0.912	0.9204	1.0765	0.9462	0.955
W5HJ53	1.028	0.955	0.9908	0.929	1.0186	1.028	0.955	1.0568	0.8954	0.9638	0.9204	0.929	1	0.955
W5CBT1	1.028	0.955	0.955	0.8241	0.9908	0.9908	0.863	1.028	0.9462	1.0186	0.9204	0.9817	1.0666	0.955
W5DAW3	1.028	0.955	0.8872	0.9462	0.8872	0.9204	0.9817	0.9204	0.955	0.879	0.9204	0.9908	0.912	0.955
W4ZP33	1.028	0.955	0.871	0.863	0.8395	0.9036	0.8872	0.871	0.8551	0.8318	0.929	0.8872	0.863	0.9638
W5DWB3	1.028	0.955	0.9638	0.9638	1.0765	1	1	1.1066	0.8472	0.9462	0.929	0.879	0.9727	0.9638
W5GTG6	1.028	0.955	1.0186	0.9638	1.0093	1.0471	0.9908	1.0471	0.8318	0.9817	0.9376	0.863	1.0093	0.9638
W5DAE9	1.028	0.955	1.1066	1.0568	1.0093	1.1482	1.0965	1.0471	1.0186	0.9817	0.9376	1.0568	1.0186	0.9727
W5B6X3	1.028	0.955	0.9462	0.9908	1	0.9817	1.028	1.0375	0.955	0.9204	0.9376	0.9908	0.9638	0.9727
W5AW60	1.028	0.955	0.9727	0.929	0.9462	1.0093	0.9638	0.9817	0.9638	0.912	0.9376	1	0.9462	0.9727
W5B6H2	1.028	0.955	1.0093	1.028	1.0186	1.0471	1.0568	1.0568	0.955	0.9204	0.9462	0.9908	0.9462	0.9727
W5I6Y8	1.028	0.955	0.955	0.9376	0.9462	0.9908	0.9817	0.9817	1.1066	0.8954	0.929	1.1482	0.929	0.9727
W5A7C4	1.028	0.955	0.9376	0.8872	0.879	0.9727	0.9204	0.9036	1.0093	0.9204	0.9462	1.0471	0.955	0.9727
W5B9Z5	1.028	0.955	0.9462	0.8954	0.9462	0.9817	0.929	0.9908	0.863	0.8954	0.9376	0.8954	0.929	0.9727
W5A196	1.028	0.955	0.9204	0.912	0.8472	0.9462	0.9462	0.879	0.9036	0.8551	0.9376	0.9376	0.8872	0.9727
W5C9R3	1.028	0.955	1.0093	1.0186	1.0568	1.0471	1.0666	1.0965	0.8954	1.028	0.9376	0.9376	1.0765	0.9727
W5DPM6	1.028	0.955	1.0093	0.955	1.0186	1.0471	0.9908	1.0568	0.871	0.9462	0.9376	0.9036	0.9817	0.9727
W5FY88	1.028	0.955	0.9638	0.863	0.9817	1	0.8954	1.0186	0.871	1.028	0.9376	0.912	1.0666	0.9727
W5CFJ4	1.028	0.955	0.9638	0.9908	0.9817	1	1.028	1.0093	0.9727	1	0.9462	1.0093	1.028	0.9817
A0A077RT14	1.028	0.955	0.9462	1.0093	0.9376	0.9727	1.0375	0.9727	0.9376	0.9376	0.955	0.9727	0.9727	0.9817
W5E8G8	1.028	0.955	0.929	1	0.9638	0.955	1.028	1	0.912	0.9376	0.9462	0.9462	0.9727	0.9817
W5FDY9	1.028	0.955	0.955	0.9817	1	0.9908	1.0186	1.0375	0.9376	1.0093	0.9462	0.9727	1.0471	0.9817
W5HZC5	1.028	0.955	0.9462	1.0186	0.9817	0.9817	1.0568	1.0186	0.9908	0.9638	0.9462	1.028	1	0.9817
W5GN59	1.028	0.955	0.9727	0.9908	1.0186	1.0186	1.028	1.0568	0.9638	1.0093	0.9462	1	1.0568	0.9817
W5BH20	1.028	0.955	0.8954	0.9036	0.871	0.9376	0.9462	0.9036	0.955	0.9204	0.9462	1	0.955	0.9817
W5GZX2	1.028	0.955	1.028	0.8954	0.9727	1.0666	0.929	1.0093	1.028	0.929	0.9462	1.0666	0.9638	0.9817
W5A254	1.028	0.955	0.9727	0.7379	0.8091	1.0093	0.7656	0.8395	1.2134	1.0568	0.9462	1.2589	1.0965	0.9817
W5HZ92	1.028	0.955	1.2589	1.0666	1.1272	1.2942	1.1066	1.1695	1.4322	1.2134	0.9462	1.4859	1.2474	0.9817
W5FJV1	1.028	0.955	1.0186	0.955	1	1.0568	0.9908	1.0375	0.9036	0.9908	0.955	0.9376	1.028	0.9908
W5AW39	1.028	0.955	0.955	0.9908	0.9727	1	1.028	1.0093	0.929	0.9376	0.9462	0.9638	0.9727	0.9908
W5ER31	1.028	0.955	0.929	1.1272	0.8954	0.9638	1.1695	0.929	1.028	1.1066	0.955	1.0666	1.1482	0.9908
W5EB58	1.028	0.955	1.0375	0.9036	0.9376	1.0765	0.9376	0.9727	1.0093	0.9908	0.9638	1.0568	1.028	1
W5CCT9	1.028	0.955	0.9462	0.9908	0.9638	0.9817	1.028	1	0.9817	0.955	0.9638	1.0186	0.9908	1
W5FW73	1.028	0.955	0.9727	0.9727	0.9908	1.0186	1.0186	1.0375	0.955	0.9376	0.9638	1	0.9817	1
A0A077S308	1.028	0.955	0.9638	0.9727	0.955	1	1.0093	0.9908	0.8872	0.9638	0.9638	0.929	1.0093	1
W4ZZW0	1.028	0.955	1.1272	0.9376	1.0093	1.1695	0.9727	1.0375	1	1.0568	0.9638	1.0375	1.0965	1
W4ZT00	1.028	0.955	0.9462	0.9376	0.9036	0.9817	0.9727	0.929	0.9204	1	0.9638	0.955	1.0375	1
W5H7M8	1.028	0.955	0.9638	0.9376	0.9817	1	0.9727	1.0186	0.9817	0.929	0.955	1.0186	0.9638	1
A0A077RYL6	1.028	0.955	0.955	0.9638	0.9727	1	1	1.0093	0.9817	1.0471	0.9638	1.0186	1.0864	1
W5H297	1.028	0.955	0.9908	0.8318	0.8872	1.0375	0.871	0.929	0.912	0.7047	0.9638	0.955	0.7379	1
W5DCR0	1.028	0.955	0.912	0.871	1.0864	0.9462	0.9036	1.1272	0.9462	1.0375	0.9638	0.9817	1.0765	1
W5G4H1	1.028	0.955	0.955	0.9817	0.9908	0.9908	1.0186	1.028	0.9727	0.9817	0.9727	1.0093	1.0186	1.0093
W5EL31	1.028	0.955	1.1066	0.929	0.9817	1.1588	0.9727	1.0186	0.8472	1.0375	0.955	0.871	1.0765	1.0093
W5HX83	1.028	0.955	0.871	0.7943	0.879	0.9036	0.8241	0.9036	0.6427	0.8551	0.9727	0.673	0.8872	1.0093
W5A275	1.028	0.955	0.9817	0.955	1.0093	1.0186	0.9908	1.0471	0.8954	0.912	0.9727	0.929	0.9462	1.0093
W5G2K0	1.028	0.955	0.9817	0.912	0.9376	1.0186	0.9462	0.9727	0.8241	0.879	0.9727	0.863	0.912	1.0093
A0A080YU98	1.028	0.955	0.9908	0.9204	0.9727	1.028	0.9462	1.0093	0.9638	0.9376	0.9727	1	0.9638	1.0093
W5FSD0	1.028	0.955	0.9462	0.9204	1.0186	0.9817	0.955	1.0666	1.0471	0.8954	0.9727	1.0965	0.929	1.0093
W5AA60	1.028	0.955	0.9036	0.929	0.8954	0.9462	0.9638	0.929	0.9376	0.9908	0.9727	0.9727	1.028	1.0093
W5HUN8	1.028	0.955	0.9638	1.0375	0.9908	1	1.0765	1.028	0.9727	0.9727	0.9727	1.0093	1.0093	1.0093
W5E045	1.028	0.955	0.9908	1.0186	0.9817	1.0186	1.0471	1.0186	0.929	0.9462	0.9908	0.9638	0.9727	1.0186
W5FMY0	1.028	0.955	0.8954	0.9908	0.9204	0.929	1.028	0.955	0.9462	0.929	0.9817	0.9817	0.9638	1.0186
W5BHE1	1.028	0.955	1.0093	1.0093	1.0375	1.0471	1.0375	1.0666	1.0568	1	0.9817	1.0965	1.0375	1.0186
W5BVZ2	1.028	0.955	0.9204	0.9036	0.9204	0.955	0.9376	0.955	0.8551	1.028	0.9908	0.8872	1.0666	1.0186
W5DF86	1.028	0.955	0.9727	0.9204	1.0186	1.0186	0.955	1.0666	0.9638	0.9638	0.9817	1	1	1.0186
W5AFT6	1.028	0.955	0.955	0.929	0.8954	1	0.9638	0.9376	0.8551	0.8872	0.9817	0.8872	0.929	1.0186
W5GXK0	1.028	0.955	1.0093	0.955	1.0186	1.0568	1	1.0568	1	0.929	0.9817	1.0471	0.9727	1.0186
W5FI94	1.028	0.955	0.955	0.9817	0.9727	0.9908	1.0186	1.0186	0.9908	1.0093	0.9817	1.0375	1.0471	1.028
W5G6L1	1.028	0.955	0.9376	0.9817	0.955	0.9727	1.0186	0.9908	0.929	0.9036	0.9908	0.9638	0.9462	1.028
W5FLE4	1.028	0.955	1	0.929	1.0093	1.0375	0.9638	1.0568	0.955	0.9638	0.9817	0.9908	1.0093	1.028
W5EWP3	1.028	0.955	0.9727	1.028	1.0765	1.0093	1.0568	1.1066	1.0666	1.0864	0.9908	1.0965	1.1272	1.028
W5FJA0	1.028	0.955	0.9204	0.9376	0.863	0.955	0.9727	0.8954	0.9376	0.9638	0.9908	0.9727	1	1.028
A0A077RX11	1.028	0.955	1.0093	1.0093	0.9727	1.0471	1.0471	1.0093	1.0186	0.929	0.9908	1.0568	0.9638	1.028
W5HZ56	1.028	0.955	1.0765	1.0186	1.0471	1.1169	1.0568	1.0864	0.9638	1.0471	0.9908	1	1.0965	1.028
W5ECK8	1.028	0.955	0.929	0.912	0.929	0.9638	0.955	0.9638	0.955	0.9376	0.9908	1	0.9727	1.028
W5I0S7	1.028	0.955	0.9908	0.9908	1	1.028	1.028	1.0375	0.9638	0.9727	1	1	1.0093	1.0375
W5BF57	1.028	0.955	0.9817	0.955	0.9908	1.0186	0.9908	1.028	0.9908	0.9908	1	1.0186	1.028	1.0375
W5EIC8	1.028	0.955	0.9376	0.9727	1.0471	0.9727	1.0186	1.0864	0.9727	0.9727	1	1.0093	1.0093	1.0375
W5FN50	1.028	0.955	0.912	0.9638	0.929	0.9376	1	0.9638	1.1066	1.0965	1	1.1482	1.1376	1.0375
W5A2Q0	1.028	0.955	1.0471	0.9462	1.0471	1.0864	0.9817	1.0864	0.9638	1.0765	1	0.9908	1.1169	1.0375
W5BMG0	1.028	0.955	0.879	0.9638	1	0.912	1.0093	1.0375	0.9908	1.0568	1	1.028	1.1066	1.0375
A0A0C4BKF6	1.028	0.955	0.929	0.955	1	0.955	0.9908	1.0375	0.9638	0.9376	1.0093	1	0.9638	1.0471
A0A077RVY6	1.028	0.955	0.9036	0.955	0.9727	0.9376	0.9908	1.0093	0.912	0.929	1	0.9462	0.9638	1.0471
W5DNR0	1.028	0.955	0.9638	1.0666	1.0471	0.9908	1.1066	1.0864	1.028	1.0666	1.0093	1.0666	1.1066	1.0471
W5EE35	1.028	0.955	0.929	0.9908	1	0.9638	1.0186	1.0375	0.9376	1.1169	1.0093	0.9727	1.1588	1.0471
W5AR77	1.028	0.955	1	1.0093	0.9727	1.0471	1.0471	1.0186	0.9376	1.0093	1	0.9727	1.0471	1.0471
W5BW25	1.028	0.955	0.955	1.1066	1.0186	0.9817	1.1376	1.0568	1.0568	1.0375	1.0093	1.0965	1.0666	1.0471
W5BMZ3	1.028	0.955	1.0965	1.3305	1.1376	1.1376	1.3932	1.1803	1.888	1.0375	1.0093	1.9588	1.0765	1.0471
W5F978	1.028	0.955	1.0186	0.9727	0.912	1.0471	1.0093	0.9462	0.929	0.9727	1.0186	0.955	1.0093	1.0471
W5HIB7	1.028	0.955	1	0.9638	0.9376	1.0471	1	0.9727	1	0.9376	1.0093	1.0375	0.9817	1.0568
W5BJ04	1.028	0.955	1.1169	0.9908	1.0765	1.1588	1.028	1.1169	1.0186	0.929	1.0186	1.0568	0.9638	1.0568
W5FSH9	1.028	0.955	0.929	0.9727	0.8091	0.9638	1.0093	0.8395	0.8166	0.9204	1.0186	0.8472	0.955	1.0568
W5BPL9	1.028	0.955	1	0.9908	0.955	1.0375	1.028	0.9908	0.9462	0.955	1.0186	0.9817	0.9908	1.0568
W5G4K4	1.028	0.955	1.0965	0.7311	1.0568	1.1376	0.7586	1.0965	1.0186	0.787	1.028	1.0471	0.8091	1.0568
W5F4D3	1.028	0.955	1.0093	1	0.9376	1.0375	1.0375	0.9727	1.028	0.9817	1.028	1.0666	1.0186	1.0666
W4ZNI1	1.028	0.955	1.0093	1.0375	1.0186	1.0471	1.0765	1.0568	0.9727	1	1.028	1.0093	1.0375	1.0666
W5FBG5	1.028	0.955	1.0864	1.0471	1.0568	1.1272	1.0864	1.0864	0.9204	0.929	1.028	0.9462	0.955	1.0666
W5D1R5	1.028	0.955	1.028	1.0375	1.0375	1.0666	1.0765	1.0864	1.0375	1.0471	1.0186	1.0765	1.0864	1.0666
W5BKE1	1.028	0.955	0.9462	1	0.9376	0.9817	1.0375	0.9638	1	0.9376	1.028	1.0375	0.9727	1.0666
W5C5H9	1.028	0.955	1.1272	0.929	0.9817	1.1695	0.9638	1.0186	0.912	0.8395	1.028	0.9462	0.871	1.0666
W5GQB1	1.028	0.955	0.9638	1.1482	1.0965	1	1.1912	1.1376	1.2474	1.2246	1.0375	1.2942	1.2706	1.0765
W5E4L9	1.028	0.955	1.0375	0.912	0.9727	1.0765	0.9462	1.0186	1.2823	0.9817	1.028	1.3305	1.028	1.0765
A0A096UT67	1.028	0.955	1.0375	0.9817	0.9908	1.0765	1.0186	1.028	1.0186	0.929	1.0471	1.0568	0.9638	1.0864
W5BYI3	1.028	0.955	0.9376	1.0568	0.9727	0.9727	1.0864	1	1	1.0186	1.0471	1.0375	1.0568	1.0864
A0A096USI6	1.028	0.955	0.879	1.0375	1.1588	0.912	1.0765	1.2023	0.9817	0.9908	1.0471	1.0186	1.0375	1.0864
W5FTF6	1.028	0.955	1.8197	1.4191	1.5704	1.9588	1.5276	1.7061	1.0093	1.2246	1.0568	1.0375	1.2823	1.0965
W5AYR7	1.028	0.955	0.929	1.0186	0.9908	0.9638	1.0666	1.028	1.0375	1.0666	1.0471	1.0765	1.1169	1.0965
W5E130	1.028	0.955	0.9638	0.9817	0.9908	1	1.0186	1.028	1.0375	1.0186	1.0471	1.0765	1.0568	1.0965
W5A294	1.028	0.955	1.0471	0.955	1.0093	1.0864	0.9908	1.0471	1.028	0.9638	1.0568	1.0666	1	1.1066
W5GSY4	1.028	0.955	1.1912	1.2246	1.2942	1.2246	1.2359	1.3183	1.2823	1.5276	1.0666	1.3062	1.556	1.1066
W5I207	1.028	0.955	1.0765	1.0186	1.0186	1.1169	1.0471	1.0471	0.9204	1.0186	1.0864	0.955	1.0568	1.1169
W4ZP42	1.028	0.955	0.9638	0.8551	1.0093	1	0.8872	1.0471	1.0186	0.9204	1.0666	1.0568	0.9638	1.1169
W5DWB5	1.028	0.955	1.0965	1.0093	1.0666	1.1376	1.0568	1.1066	1	0.9727	1.0666	1.0471	1.0186	1.1169
W5FZ31	1.028	0.955	0.955	0.879	1.0864	0.9908	0.912	1.1272	1.0471	1.0965	1.0765	1.0864	1.1376	1.1169
D6QX85	1.028	0.955	1.2359	1.1803	1.2474	1.2823	1.2246	1.2942	1.1482	1.0864	1.0864	1.1912	1.1272	1.1272
W5I0E2	1.028	0.955	1.0186	0.9908	0.9638	1.0568	1.028	1	1.1169	0.9204	1.0864	1.1588	0.955	1.1272
W5GV19	1.028	0.955	1	0.9036	1.3183	1.0375	0.9376	1.3677	1.028	1.0965	1.0864	1.0666	1.1376	1.1272
W5HCH4	1.028	0.955	1.0375	1.0965	1.2823	1.0864	1.1376	1.3305	1.0375	1.0666	1.0864	1.0864	1.1169	1.1272
W5B4U9	1.028	0.955	1.0375	1.0864	0.9376	1.0666	1.1272	0.9727	1.1066	1	1.0965	1.1482	1.0375	1.1376
W5D2R4	1.028	0.955	0.9817	1.0471	0.9908	1.0186	1.0765	1.028	0.9817	1	1.0965	1.0186	1.0375	1.1376
W4ZZC8	1.028	0.955	1.1066	1.1169	1.1482	1.1482	1.1588	1.1912	1.1803	1.1482	1.1066	1.2246	1.1912	1.1482
W5B016	1.028	0.955	1.0568	1.0965	1.0568	1.1066	1.1376	1.0965	1.1066	1.0666	1.0965	1.1482	1.1169	1.1482
W5H3C5	1.028	0.955	1.0666	1.2246	1.1588	1.1066	1.2706	1.2023	1.1695	1.1803	1.1066	1.2134	1.2134	1.1482
W5EAH3	1.028	0.955	1.5417	1.7378	1.1376	1.556	1.803	1.1695	0.7447	1.1803	1.1066	0.7798	1.2134	1.1482
W5DW72	1.028	0.955	1.0568	0.9908	1.3062	1.0864	1.028	1.3552	1.1376	1.0666	1.1066	1.1803	1.1066	1.1482
W5GDV9	1.028	0.955	1.1066	0.9638	0.9817	1.1482	1.0093	1.0186	1.0375	1.0666	1.1066	1.0864	1.1066	1.1482
W5C1B6	1.028	0.955	1.0375	1.0666	1.0765	1.0765	1.1066	1.1169	1.0864	1.0765	1.1066	1.1272	1.1169	1.1482
W5FY39	1.028	0.955	1.2474	0.8872	1.1803	1.2823	0.912	1.2246	1.3183	1.3183	1.1169	1.3552	1.3677	1.1482
A0A077RSQ2	1.028	0.955	0.9817	0.9817	1.0666	1.0093	1.0186	1.1066	1.1482	1.0186	1.1169	1.1912	1.0471	1.1588
W5FLB0	1.028	0.955	1.0965	1.0864	1.2823	1.1272	1.1272	1.3183	0.9638	1	1.1376	1.0093	1.0375	1.1695
W5AJ98	1.028	0.955	1.0965	1.2942	1	1.1376	1.3552	1.0375	1.2134	1.2134	1.1272	1.2589	1.2589	1.1695
W5A9B7	1.028	0.955	1.0568	1.028	1.0666	1.0965	1.0666	1.1066	1.0471	1.2942	1.1272	1.0864	1.3428	1.1695
W5IC44	1.028	0.955	0.9908	1.0375	1.1066	1.028	1.0765	1.1482	1.1803	1.2134	1.1272	1.2134	1.2589	1.1695
W5GUK3	1.028	0.955	1.1912	1.1272	1.0965	1.2246	1.1695	1.1376	1.0965	1.0965	1.1376	1.1376	1.1272	1.1803
W5B1F8	1.028	0.955	1.2134	1.3428	1.2246	1.2589	1.3932	1.2706	1.1695	1.1376	1.1376	1.2134	1.1803	1.1912
W5FM56	1.028	0.955	1.0471	1.2023	1.0568	1.0965	1.2474	1.0965	1.1803	0.9462	1.1588	1.2246	0.9908	1.2023
S4Z3E3	1.028	0.955	0.673	1.0864	1.0765	0.6982	1.1272	1.1066	1.0666	0.7112	1.1588	1.1066	0.7379	1.2023
A0A077RW46	1.028	0.955	1.0093	1.1482	1.028	1.0471	1.1912	1.0666	1.1482	1.1482	1.1695	1.2023	1.1912	1.2134
W5ELT1	1.028	0.955	1.0965	0.9908	0.7379	1.1376	1.028	0.7656	1.4997	0.9638	1.1803	1.556	1	1.2134
W4ZX47	1.028	0.955	0.879	0.9817	1.0471	0.9204	1.028	1.0864	1.0765	1.1272	1.1695	1.1169	1.1695	1.2246
A0A077RAC7	1.028	0.955	1.0568	1.0186	1.1066	1.0864	1.0568	1.1482	1.0666	1.1376	1.2023	1.0965	1.1803	1.2359
W5I8U3	1.028	0.955	1.0965	1.3062	1.2023	1.1272	1.3552	1.2474	1.0965	1.2134	1.2359	1.1376	1.2589	1.2706
W5BSA1	1.028	0.955	0.9204	0.8872	0.8017	0.9638	0.929	0.8318	1.3428	1.0093	1.2474	1.3932	1.0471	1.2942
W5ET88	1.028	0.955	1.1376	1.0568	1.0965	1.1803	1.1066	1.1482	1.0471	1.1482	1.2474	1.0864	1.1912	1.2942
W5A5H5	1.028	0.955	1.0965	0.9204	0.8872	1.1376	0.955	0.929	1.0666	1.406	1.3183	1.1169	1.4588	1.3677
W5AQD9	1.028	0.955	1.2706	1.2474	1.2942	1.3183	1.2942	1.3428	1.2359	1.0864	1.3428	1.2823	1.1272	1.3932
W5AQA9	1.028	0.955	1.0186	1.0093	0.8472	1.0568	1.0471	0.8872	1.0568	0.8091	1.3428	1.0965	0.8395	1.3932
W5C6K3	1.028	0.955	1.406	1.1695	1.0666	1.4588	1.2246	1.1169	3.2509	1.1066	1.556	3.4356	1.1588	1.5276
A0A077S2A9	1.028	0.955	1.2706	1.4322	1.4859	1.3062	1.4454	1.4997	1.3428	1.5136	1.5996	1.3677	1.5136	1.6293
W5FV77	1.0186	0.9638	0.8395	0.8551	0.7943	0.871	0.879	0.8318	0.5808	0.6427	0.1445	0.597	0.6668	0.1486
W4ZWC4	1.0186	0.9638	1.0093	1.1066	0.955	1.0375	1.1376	0.9817	0.3802	0.9376	0.2992	0.3767	0.9638	0.3105
W5GF30	1.0186	0.9638	0.8472	0.9638	0.929	0.871	0.9908	0.955	0.8872	0.9376	0.4875	0.912	0.9638	0.492
W5ASV5	1.0186	0.9638	0.5297	0.4613	0.4169	0.5445	0.4742	0.4285	0.4571	0.6194	0.492	0.4699	0.6368	0.5105
A0A077RZ27	1.0186	0.9638	0.912	1.2023	0.8091	0.9376	1.2246	0.8395	0.8318	1.2942	0.5916	0.8395	1.3305	0.5916
W5CDH8	1.0186	0.9638	1.1376	0.7798	0.7447	1.1695	0.7727	0.7656	0.8872	0.879	0.6138	0.929	0.8872	0.6081
W5HK73	1.0186	0.9638	0.8954	0.8954	0.6607	0.9204	0.9204	0.6792	0.8091	0.8872	0.6252	0.8241	0.912	0.6486
W5A7C8	1.0186	0.9638	0.9727	1.1272	0.7656	1	1.1588	0.7656	1.0568	0.8241	0.6918	1.0864	0.8318	0.6792
A0A096ULP0	1.0186	0.9638	0.7112	0.6546	0.9817	0.7311	0.673	1	0.8318	0.912	0.6668	0.8551	0.9376	0.6855
W5F4J7	1.0186	0.9638	0.6252	0.7656	0.673	0.6368	0.7656	0.6792	0.8166	0.8091	0.6855	0.8472	0.8318	0.6918
A0A080YUK4	1.0186	0.9638	0.7112	0.787	0.6918	0.7311	0.8091	0.7112	0.955	0.8872	0.6855	0.9817	0.912	0.7047
W5A4W7	1.0186	0.9638	0.7112	0.7379	0.8241	0.7379	0.7656	0.8472	0.6668	0.7516	0.6855	0.6918	0.7727	0.7112
W5FEP7	1.0186	0.9638	1.1376	1.3183	0.879	1.1695	1.3428	0.912	1.3183	0.8472	0.6918	1.3552	0.871	0.7112
W4ZQI4	1.0186	0.9638	0.863	0.9376	0.879	0.8954	0.9462	0.879	1.1482	1.0471	0.7047	1.2023	1.0864	0.7379
W5I9V1	1.0186	0.9638	1.1482	1.0765	1.0471	1.1912	1.1066	1.0864	0.929	0.912	0.7311	0.955	0.9376	0.7447
W5FX14	1.0186	0.9638	0.9376	0.8551	0.929	0.9638	0.879	0.955	0.9204	0.7798	0.7727	0.9462	0.8017	0.7943
W5A5C0	1.0186	0.9638	1.0864	0.929	0.7586	1.1169	0.955	0.7798	1.0864	1.2706	0.7798	1.1169	1.3062	0.8017
W5BFR9	1.0186	0.9638	0.929	0.8318	0.7447	0.955	0.863	0.7727	0.7943	0.8166	0.787	0.8166	0.8395	0.8166
W5I777	1.0186	0.9638	0.9204	1.0186	0.9817	0.9462	1.0471	1.0093	1.0375	1.0568	0.8166	1.0568	1.0864	0.8318
D8L9M4	1.0186	0.9638	1.1912	0.7727	0.8017	1.2134	0.7943	0.8166	0.9204	0.5395	0.8166	0.9376	0.5598	0.8395
W5DG53	1.0186	0.9638	1	0.912	0.9727	1.028	0.9462	1	0.8166	0.912	0.8166	0.8472	0.9462	0.8395
W5BNX0	1.0186	0.9638	0.8551	0.7112	0.912	0.879	0.7311	0.9376	0.6427	1.0568	0.8241	0.6607	1.0965	0.8472
W5FMX5	1.0186	0.9638	0.8954	0.9204	0.7178	0.9204	0.9462	0.7379	0.8241	0.7943	0.8318	0.8472	0.8166	0.8551
W5BER4	1.0186	0.9638	0.879	0.9376	0.912	0.912	0.9638	0.9376	0.9727	0.9727	0.8318	1	1	0.8551
W5DN83	1.0186	0.9638	0.3733	0.278	0.2333	0.3802	0.2884	0.2312	1.1376	0.8241	0.8551	1.1695	0.8395	0.863
W5E3D4	1.0186	0.9638	1.0186	0.912	0.9638	1.0471	0.9376	0.9908	0.9462	0.879	0.8395	0.9727	0.9036	0.863
W5AEK7	1.0186	0.9638	1.028	1.0093	1.0666	1.0568	1.0471	1.0965	1.0568	1.0965	0.8395	1.0965	1.1272	0.863
W5C4G6	1.0186	0.9638	1.2023	1.3305	1.2246	1.2359	1.3677	1.2589	1.3552	1.1376	0.8472	1.3932	1.1695	0.871
A0A096UTR4	1.0186	0.9638	0.8017	0.871	0.8241	0.8241	0.8954	0.8472	0.9462	1.0093	0.8472	0.9727	1.0375	0.871
W5BL06	1.0186	0.9638	1.0093	0.9036	0.9727	1.028	0.929	1	0.9908	0.8872	0.863	1.0093	0.912	0.879
W5G3W3	1.0186	0.9638	0.9204	0.8166	0.8551	0.9462	0.8318	0.879	0.863	0.879	0.8551	0.879	0.9036	0.879
W5E6G5	1.0186	0.9638	0.8395	0.8166	0.9462	0.863	0.8395	0.9727	0.7447	0.879	0.8551	0.7656	0.8954	0.879
W5I0V8	1.0186	0.9638	0.9462	0.9036	1.0093	0.9727	0.929	1.0471	0.9638	0.9462	0.863	0.9908	0.9727	0.8872
W5HMH5	1.0186	0.9638	1	1	0.8472	1.028	1.0186	0.871	0.929	0.8472	0.871	0.955	0.871	0.8872
W5FEQ3	1.0186	0.9638	0.955	1.0965	0.8954	0.9727	1.1272	0.912	1.0568	0.8395	0.871	1.0864	0.8551	0.8954
W5AFI5	1.0186	0.9638	0.7586	0.7244	0.8395	0.7798	0.7379	0.863	1.0471	1.0568	0.871	1.0765	1.0765	0.8954
W5BQ47	1.0186	0.9638	0.863	0.7586	0.912	0.8872	0.7798	0.9376	0.9638	0.6792	0.871	0.9908	0.6982	0.8954
W5G4G1	1.0186	0.9638	0.8318	1.0568	0.8472	0.8551	1.0864	0.871	1.028	1.0375	0.871	1.0568	1.0666	0.8954
W5FQ55	1.0186	0.9638	0.9462	1.028	0.9376	0.9638	1.0568	0.9638	1.0965	0.9908	0.8872	1.1272	1.0093	0.9036
W5GX97	1.0186	0.9638	1.3804	1.4454	0.9817	1.4191	1.4859	1.0093	1.0375	0.7311	0.879	1.0666	0.7516	0.9036
W5BCJ3	1.0186	0.9638	0.9727	0.9638	0.955	0.9908	0.9817	0.9727	0.871	0.9727	0.8954	0.8954	0.9908	0.912
W5CX03	1.0186	0.9638	0.9908	1.0965	0.8395	1.0186	1.1272	0.863	0.879	0.8166	0.8872	0.9036	0.8318	0.912
W5HAJ8	1.0186	0.9638	0.9462	0.9204	0.9376	0.9817	0.9462	0.9638	0.787	0.8395	0.8872	0.8091	0.863	0.912
W4ZN95	1.0186	0.9638	1	0.879	0.9036	1.028	0.9036	0.929	1.0186	1.0186	0.8872	1.0471	1.0568	0.912
W5FQC9	1.0186	0.9638	0.912	0.8954	0.9376	0.9376	0.9204	0.9638	0.863	0.9036	0.8872	0.8872	0.929	0.912
W5B4J7	1.0186	0.9638	0.912	0.7943	0.8241	0.9376	0.8166	0.8551	0.6982	0.7379	0.8872	0.7244	0.7586	0.912
W5DYH0	1.0186	0.9638	1.3062	1.4191	1.2942	1.3428	1.4723	1.3183	0.5754	0.6792	0.8954	0.5916	0.7244	0.9204
W5H654	1.0186	0.9638	0.9036	0.912	0.9204	0.929	0.9376	0.9462	0.871	0.9817	0.8954	0.8954	1.0093	0.9204
W5E676	1.0186	0.9638	0.879	0.9204	0.8551	0.8954	0.9462	0.871	0.8395	0.8017	0.8954	0.863	0.8166	0.9204
W5EQ47	1.0186	0.9638	0.9376	0.9727	0.912	0.9638	1.0093	0.9462	1.0666	0.955	0.8954	1.1066	0.9908	0.929
W5FW57	1.0186	0.9638	0.8091	0.871	0.9817	0.8318	0.8954	1.0093	0.8872	0.8872	0.9036	0.912	0.9036	0.929
W4ZVT5	1.0186	0.9638	1.0568	1.0375	1.0375	1.0864	1.0666	1.0666	1.0471	1.0093	0.912	1.0765	1.028	0.929
A0A077RQP5	1.0186	0.9638	0.9376	0.9462	0.9204	0.9638	0.9727	0.9462	1	0.9462	0.912	1.028	0.9727	0.9376
W5AQ91	1.0186	0.9638	1.0093	1.0375	1	1.0375	1.0666	1.028	0.9036	0.912	0.9036	0.929	0.9462	0.9376
W5GJ55	1.0186	0.9638	0.929	0.9908	0.929	0.955	1.0186	0.955	0.955	0.9376	0.912	0.9817	0.955	0.9376
A0A0C4BJ37	1.0186	0.9638	0.8318	0.879	0.9204	0.8551	0.9036	0.9462	0.8954	0.9462	0.912	0.929	0.9727	0.9376
W5I9Y6	1.0186	0.9638	0.9036	0.9462	0.929	0.929	0.9727	0.955	0.955	0.9462	0.912	0.9908	0.9817	0.9376
W5I7H7	1.0186	0.9638	1.0965	0.8395	1	1.1272	0.871	1.028	1	0.912	0.912	1.028	0.9376	0.9376
W5HD22	1.0186	0.9638	0.929	0.9462	0.9462	0.955	0.9727	0.9727	0.929	0.8954	0.912	0.9638	0.9204	0.9376
A0A077RA92	1.0186	0.9638	0.955	0.929	0.9462	0.9727	0.955	0.9638	0.929	0.912	0.9204	0.955	0.9376	0.9462
W5GUI5	1.0186	0.9638	1.1376	1.0471	0.9376	1.1695	1.0765	0.9638	0.955	1.028	0.9204	0.9817	1.0568	0.9462
W5ACB6	1.0186	0.9638	1.0666	1.1376	1.0864	1.0965	1.1588	1.1169	0.955	0.9908	0.9204	0.9817	1.0186	0.9462
W4ZPT8	1.0186	0.9638	0.8872	0.871	0.8954	0.912	0.8954	0.9204	0.9817	0.7727	0.9204	1.0093	0.8017	0.9462
W5HB44	1.0186	0.9638	1.1169	1.3305	1.1695	1.1272	1.3428	1.1803	1.0666	0.9817	0.9204	1.0965	0.9908	0.955
W5A505	1.0186	0.9638	0.929	0.9462	0.9462	0.955	0.9727	0.9727	0.912	0.9204	0.929	0.9376	0.9462	0.955
W5G893	1.0186	0.9638	0.8395	0.9376	0.9908	0.863	0.955	1.0186	0.879	0.8954	0.9376	0.9036	0.9204	0.955
W4ZS91	1.0186	0.9638	0.9908	1.028	1	1.0186	1.0568	1.028	0.9908	1.0093	0.9376	1.0186	1.0375	0.9638
W5C8U2	1.0186	0.9638	1.0093	1.0186	0.9462	1.0375	1.0568	0.9727	0.9462	1.0093	0.929	0.9727	1.0375	0.9638
W5EDP2	1.0186	0.9638	0.8872	1.0093	0.9908	0.912	1.0375	1.0186	0.9376	1.0568	0.9462	0.955	1.0765	0.9638
W5FY65	1.0186	0.9638	0.863	0.8395	0.863	0.879	0.863	0.879	0.929	0.8954	0.9462	0.9462	0.9204	0.9638
W5B182	1.0186	0.9638	0.7178	1.0186	0.7244	0.7656	1.0666	0.7727	0.8872	1.2246	0.9376	0.929	1.2706	0.9727
W5HVA2	1.0186	0.9638	1.0471	0.912	0.9817	1.0765	0.9376	1.0093	1.0471	1.0093	0.9462	1.0765	1.0375	0.9727
W5BPC8	1.0186	0.9638	0.6918	1.5276	1.3062	0.7112	1.5136	1.4191	0.6982	1.2474	0.9376	0.6982	1.2589	0.9727
W5GNK8	1.0186	0.9638	1.0568	0.863	0.9036	1.0864	0.8872	0.929	0.8318	0.863	0.9462	0.8551	0.879	0.9727
W5E2Q2	1.0186	0.9638	0.8318	1.2706	1.4859	0.8551	1.3062	1.5136	1.0666	1.5417	0.955	1.0965	1.5849	0.9727
W5HAV4	1.0186	0.9638	0.9462	0.9727	0.9908	0.9638	0.9908	1.0093	0.9727	0.9638	0.9638	0.9908	0.9908	0.9817
W5DZW5	1.0186	0.9638	1.0666	0.9817	0.929	1.0965	1.0093	0.955	1.028	1.0568	0.9638	1.0568	1.0765	0.9817
W5FRK2	1.0186	0.9638	0.9638	0.9727	1.0186	0.9908	1	1.0471	0.9638	1.028	0.9638	0.9908	1.0568	0.9817
W5B7K2	1.0186	0.9638	0.9908	1.0471	0.879	1.0093	1.0765	0.9036	1.0093	0.9727	0.9638	1.0375	1	0.9817
W5FAV9	1.0186	0.9638	0.929	0.9462	0.9376	0.955	0.9727	0.9638	1.028	1	0.9638	1.0568	1.028	0.9817
W5ACV9	1.0186	0.9638	1.2134	1.028	0.7727	1.2474	1.0666	0.7943	0.9462	0.955	0.955	0.9727	0.9817	0.9817
W5A5R4	1.0186	0.9638	0.9908	0.9376	0.9817	1.0186	0.9638	1.0093	1.0965	1.0568	0.955	1.1272	1.0864	0.9817
A0A077RZG9	1.0186	0.9638	1.0666	0.9462	0.9376	1.1066	0.9817	0.9638	0.9462	0.9204	0.955	0.9727	0.9462	0.9817
W5BJX9	1.0186	0.9638	0.871	1.0093	0.9036	0.8954	1.0375	0.929	0.9462	0.7943	0.955	0.9727	0.8166	0.9908
W5FVU7	1.0186	0.9638	1	1	0.9817	1.028	1.028	1.0186	0.9638	0.9462	0.955	0.9908	0.9727	0.9908
W5HW67	1.0186	0.9638	0.955	1	0.955	0.9908	1.028	0.9817	1.0471	1.0186	0.955	1.0765	1.0471	0.9908
A0A077RVD7	1.0186	0.9638	1.028	1.0186	0.9727	1.0471	1.0375	1	1	1.028	0.9638	1.0186	1.0471	0.9908
W4ZLT4	1.0186	0.9638	0.863	0.9036	0.9908	0.8872	0.929	1.0186	1.0375	1.028	0.9638	1.0666	1.0568	0.9908
W5DWS4	1.0186	0.9638	0.9817	0.929	0.9908	1.0093	0.955	1.0186	0.9204	0.9036	0.9638	0.9462	0.929	0.9908
W5EI10	1.0186	0.9638	0.912	0.9036	0.955	0.9462	0.929	0.9817	0.8091	0.8954	0.9638	0.8318	0.9204	0.9908
W5EQS3	1.0186	0.9638	0.912	1.0093	1.0666	0.9376	1.0375	1.0965	0.9462	0.9727	0.9727	0.9727	1	0.9908
W5G6B7	1.0186	0.9638	0.871	0.7516	0.8091	0.8954	0.7727	0.8318	0.9036	0.7586	0.9638	0.9376	0.7798	1
W5AMU3	1.0186	0.9638	0.9908	0.955	0.9908	1.0093	0.9727	1.0093	0.929	0.9462	0.9727	0.955	0.9727	1
W5E702	1.0186	0.9638	1	1.0093	0.9908	1.028	1.0375	1.0186	0.9817	0.9462	0.9727	1.0093	0.9727	1
W5FR69	1.0186	0.9638	0.9462	1.028	1.0471	0.9727	1.0471	1.0765	1.0375	1.0568	0.9817	1.0666	1.0864	1
W5F651	1.0186	0.9638	1.1376	1.1803	1.1803	1.1695	1.2134	1.2246	1.0186	1.0666	0.9727	1.0471	1.1066	1
W5BPG6	1.0186	0.9638	0.9638	1.028	0.9727	0.9908	1.0568	1	1.0666	0.9817	0.9727	1.0965	1.0093	1
W5GX10	1.0186	0.9638	0.929	0.912	0.9908	0.955	0.9462	1.0186	0.8954	0.955	0.9727	0.9204	0.9817	1
W5DXG3	1.0186	0.9638	1.028	0.9908	1.2359	1.0568	1.0186	1.2706	0.9727	1.028	0.9638	1	1.0568	1
W5CV46	1.0186	0.9638	0.9376	1.028	0.9462	0.9638	1.0568	0.9727	1.2706	1.1482	0.9727	1.3062	1.1803	1
W5G5A6	1.0186	0.9638	1.0471	1.2359	1.1588	1.0666	1.2589	1.1912	1.0568	1.1803	0.9727	1.0864	1.2134	1.0093
W5HZ75	1.0186	0.9638	0.9727	0.955	0.9817	1	0.9817	1.0093	0.9908	0.9908	0.9817	1.0186	1.0186	1.0093
W5HFK6	1.0186	0.9638	0.9727	0.9908	0.9817	1	1.0186	1.0093	0.955	0.955	0.9817	0.9817	0.9727	1.0093
W5GXQ7	1.0186	0.9638	1.0864	1.028	1.0666	1.1066	1.0471	1.0864	1.0093	1.028	0.9908	1.0375	1.0568	1.0093
W5FG12	1.0186	0.9638	0.871	0.9817	0.929	0.8954	1.0093	0.955	0.9908	0.9908	0.9817	1.0186	1.0186	1.0093
W5GUB0	1.0186	0.9638	0.9817	1.028	1.0375	1.0186	1.0568	1.0765	1.0093	1.0186	0.9817	1.0375	1.0568	1.0093
W5FF45	1.0186	0.9638	0.9204	0.912	0.8472	0.9462	0.9376	0.871	1.0666	0.9462	0.9817	1.0965	0.9817	1.0093
W5ALY6	1.0186	0.9638	0.9727	0.912	1.0186	1	0.9376	1.0471	0.9462	0.9817	0.9817	0.9727	1.0093	1.0093
A0A096UM08	1.0186	0.9638	0.9376	0.8954	0.9036	0.9638	0.9204	0.929	0.8954	0.879	0.9817	0.929	0.9036	1.0093
W5I5Q4	1.0186	0.9638	0.9908	0.955	1.1588	1.0186	0.9817	1.1912	1.0093	1.0666	0.9817	1.0375	1.0965	1.0093
W5D7K5	1.0186	0.9638	0.9908	1	0.9462	1.0093	1.028	0.9727	0.929	0.9376	0.9817	0.9462	0.9638	1.0093
W5CQ76	1.0186	0.9638	0.9908	0.9908	1.0093	1.028	1.0186	1.0375	0.9817	0.9908	0.9908	1.0093	1.0186	1.0186
W5EM55	1.0186	0.9638	1.0375	1.0186	1.0375	1.0666	1.0471	1.0666	0.9638	0.9638	0.9908	0.9908	0.9908	1.0186
W5E7M7	1.0186	0.9638	1.0186	1.028	1.0375	1.0471	1.0568	1.0666	1.0093	1.0375	1	1.0375	1.0666	1.0186
W5EY00	1.0186	0.9638	1.0666	1.0093	1.0093	1.0864	1.0375	1.0375	0.929	1	0.9908	0.9462	1.028	1.0186
W5HZH7	1.0186	0.9638	1	0.929	0.955	1.028	0.9462	0.9817	0.8166	0.871	0.9908	0.8318	0.8872	1.0186
W4ZMX8	1.0186	0.9638	0.9376	1.0186	0.9204	0.9638	1.0471	0.9462	0.9908	1.0375	0.9908	1.0186	1.0666	1.0186
W5GX96	1.0186	0.9638	1.2023	1.028	0.9817	1.2359	1.0568	1.0093	0.7656	1.1482	0.9817	0.787	1.1912	1.0186
W5EZB3	1.0186	0.9638	1.0666	0.871	0.9908	1.0965	0.8954	1.0186	0.9727	1.0864	1	1	1.1169	1.028
W5I9I6	1.0186	0.9638	0.9817	0.9727	0.9908	1.0093	1	1.0186	0.9376	0.9462	1	0.9638	0.9727	1.028
W5FFP4	1.0186	0.9638	0.9908	1.0186	0.9908	1.0186	1.0568	1.028	1.1169	0.955	0.9908	1.1588	0.9817	1.028
W5FUW0	1.0186	0.9638	1.0186	1.0568	0.8166	1.0471	1.0864	0.8395	1.0471	0.8017	1	1.0765	0.8241	1.028
W5F576	1.0186	0.9638	1.1482	1.1066	0.9462	1.1803	1.1376	0.9727	1.0965	1.0765	1	1.1272	1.1066	1.028
W5H0K0	1.0186	0.9638	1.0666	0.9462	0.9376	1.0965	0.9727	0.9638	0.9204	0.8954	1	0.9462	0.9204	1.028
W5E804	1.0186	0.9638	1	0.9376	0.9908	1.028	0.9638	1.0093	0.9817	0.9727	1.0093	1	1	1.0375
W4ZSW5	1.0186	0.9638	0.9638	1	0.912	0.9817	1.028	0.9376	1.028	1.0375	1.0186	1.0471	1.0568	1.0375
Q2QKC5	1.0186	0.9638	0.9817	0.9908	1.0093	1.0093	1.028	1.0471	1	1	1.0093	1.028	1.028	1.0375
A5HE90	1.0186	0.9638	0.9638	0.9727	0.9817	0.9908	0.9908	1.0093	0.9727	1.0568	1.0093	1	1.0864	1.0375
W5EAL0	1.0186	0.9638	1.0375	0.9817	1	1.0666	1.0093	1.0375	0.9462	0.9638	1	0.9817	0.9908	1.0375
W5F381	1.0186	0.9638	1.0375	1.0186	1.1272	1.0568	1.0375	1.1482	1.0568	1.0375	1.0093	1.0765	1.0666	1.0375
W5ECL8	1.0186	0.9638	1.0186	1	1.0765	1.0471	1.0186	1.1066	1	1	1.0093	1.0186	1.0186	1.0375
W5D8T5	1.0186	0.9638	0.6855	1.0965	0.863	0.7112	1.1272	0.8872	0.7178	0.9204	1.0093	0.7379	0.955	1.0375
Q93YY0	1.0186	0.9638	1.1588	1.0965	0.929	1.1912	1.1272	0.955	1.0093	0.912	1	1.0471	0.9376	1.0375
W5C7J3	1.0186	0.9638	0.9462	0.8872	1	0.9817	0.912	1.028	0.7943	0.9376	1.0186	0.8166	0.9638	1.0471
W5ARK1	1.0186	0.9638	0.9462	1.0568	0.9376	0.9727	1.0864	0.9638	1	0.9727	1.0186	1.028	1	1.0471
W5CSG0	1.0186	0.9638	1.028	1	1	1.0568	1.028	1.028	1.028	1.0186	1.0186	1.0568	1.0471	1.0471
W5B8J8	1.0186	0.9638	1.4191	1.1376	1.1588	1.4588	1.1695	1.2023	1.1272	0.9817	1.028	1.1482	1	1.0471
W5GD62	1.0186	0.9638	1.0864	0.9727	1	1.1272	1	1.028	0.9204	1.0186	1.0186	0.9462	1.0471	1.0471
W5DZQ7	1.0186	0.9638	1.1066	0.912	0.9638	1.1272	0.9376	0.9817	0.9817	0.929	1.028	1	0.955	1.0471
W5FYX6	1.0186	0.9638	0.9204	0.8472	0.9204	0.9462	0.863	0.9462	0.9817	0.9462	1.0375	1.0093	0.9727	1.0568
W5CBA1	1.0186	0.9638	0.9462	0.9376	1.028	0.9727	0.9638	1.0568	0.9908	1.1066	1.0375	1.0186	1.1376	1.0666
W5B9M7	1.0186	0.9638	1.0186	1.0375	1.028	1.0471	1.0666	1.0568	1.0965	0.9036	1.0375	1.1272	0.929	1.0666
W5GQT9	1.0186	0.9638	0.8954	1.1695	0.9376	0.912	1.2023	0.9638	0.8872	1.0965	1.0375	0.912	1.1272	1.0666
W5F554	1.0186	0.9638	0.912	1.0093	0.9376	0.9376	1.0375	0.9638	1.1803	1.1912	1.0375	1.2134	1.2246	1.0666
W5G4R0	1.0186	0.9638	0.9638	0.9727	0.9036	0.9817	0.9908	0.929	0.9817	1.0471	1.0471	1.0093	1.0765	1.0666
W5GVS4	1.0186	0.9638	1.0666	1.0965	1.1695	1.0965	1.1272	1.2023	1.0093	1.1588	1.0375	1.0375	1.1912	1.0666
W5FEC1	1.0186	0.9638	1	1.0666	1.0765	1.028	1.0965	1.1066	0.9817	1.0666	1.0471	1.0093	1.0864	1.0765
W5F897	1.0186	0.9638	0.9908	0.9727	1.028	1.0186	1.0093	1.0568	0.9908	1.0093	1.0471	1.0186	1.0375	1.0765
W5FPS8	1.0186	0.9638	1.0093	1.0093	1.028	1.0375	1.0375	1.0568	1	0.9817	1.0375	1.0375	1.0093	1.0765
W5GNF9	1.0186	0.9638	1.0666	0.9817	0.9908	1.0864	1.0093	1.0186	1	0.929	1.0471	1.028	0.9462	1.0765
W5E185	1.0186	0.9638	1.0666	1.0765	1.1912	1.0965	1.1169	1.2246	1.1482	1.0375	1.0471	1.1912	1.0666	1.0765
A0A077S0X2	1.0186	0.9638	0.8551	0.8241	0.9908	0.871	0.8472	1.0093	0.8551	0.9204	1.0471	0.879	0.9376	1.0765
W5H061	1.0186	0.9638	1.0093	0.9638	1	1.0375	0.9817	1.0186	1	0.9727	1.0568	1.028	1	1.0864
W5CJH3	1.0186	0.9638	1.1482	1.0864	1.0965	1.1912	1.1169	1.1376	0.9817	1.1272	1.0568	1.0093	1.1588	1.0864
W5FGL8	1.0186	0.9638	0.9908	1.0471	1.0666	1.0186	1.0765	1.0965	1.0186	1.0093	1.0666	1.0471	1.0471	1.0965
W5AS27	1.0186	0.9638	0.871	1.0375	1.0568	0.9036	1.0666	1.0864	0.871	0.955	1.0568	0.8954	0.9817	1.0965
W5EC46	1.0186	0.9638	0.9817	1.0093	1.1272	1.0093	1.0375	1.1695	1	0.9908	1.0765	1.0375	1.028	1.1066
W5AIH3	1.0186	0.9638	1.0093	0.9908	0.955	1.0375	1.0186	0.9817	1.0186	1.0471	1.0765	1.0471	1.0765	1.1066
A0A077RU79	1.0186	0.9638	1	1.1272	1.0568	1.028	1.1588	1.0864	1.0864	1.0965	1.0765	1.1272	1.1376	1.1066
A0A077S078	1.0186	0.9638	1.0864	1.0765	1.0864	1.1169	1.1066	1.1169	1.0093	1.0471	1.0864	1.0375	1.0666	1.1066
W5BQG4	1.0186	0.9638	1.0471	0.8091	0.8954	1.0864	0.8318	0.929	1.0375	0.9908	1.0765	1.0666	1.0186	1.1066
W5FS59	1.0186	0.9638	1.2474	1.1695	1.0093	1.2823	1.2023	1.028	1.3932	1.3428	1.0765	1.4322	1.3804	1.1066
W4ZMN5	1.0186	0.9638	1.1272	1.1482	0.9376	1.1588	1.1803	0.9638	1.0965	1.0093	1.0765	1.1272	1.0375	1.1066
A0A077RWY7	1.0186	0.9638	1.2023	1.028	0.8872	1.2359	1.0471	0.9036	1.3062	0.8091	1.0765	1.3428	0.8318	1.1169
W5D9C5	1.0186	0.9638	0.9462	0.9908	0.9817	0.9727	1.0186	1.0186	1.0186	0.9204	1.0864	1.0471	0.9462	1.1169
W5AVF6	1.0186	0.9638	0.9908	0.9908	1	1.0186	1.0186	1.0375	1.0093	1.028	1.0965	1.0375	1.0568	1.1272
C1K737	1.0186	0.9638	1.0568	1.0375	1.1066	1.0864	1.0568	1.1376	0.9908	0.9908	1.0965	1.0186	1.0186	1.1272
W5CRJ0	1.0186	0.9638	1.0666	1	0.9817	1.0965	1.028	1.0186	1.0375	0.955	1.0965	1.0666	0.9908	1.1272
W5FBL9	1.0186	0.9638	0.9376	0.9376	0.9727	0.9638	0.9638	1	0.955	0.9036	1.0965	0.9817	0.929	1.1272
W5GB33	1.0186	0.9638	1.0093	0.9908	1.1169	1.0375	1.0186	1.1482	1	0.9638	1.0965	1.028	0.9908	1.1272
W5CS80	1.0186	0.9638	1.0093	0.912	0.9204	1.0375	0.9376	0.9462	1.0864	0.8954	1.1066	1.1272	0.929	1.1376
W5EV39	1.0186	0.9638	0.9638	1.0375	0.9036	0.9908	1.0666	0.929	0.9376	1.0568	1.1066	0.9638	1.0864	1.1376
W5HY78	1.0186	0.9638	0.7798	0.9817	1.0471	0.7943	1.0093	1.0765	1.2134	1.0471	1.1066	1.2474	1.0864	1.1482
W5BBQ4	1.0186	0.9638	0.955	0.9727	0.929	0.9817	1	0.9462	1.0568	1.1169	1.1169	1.0864	1.1376	1.1482
A0A077S3N5	1.0186	0.9638	1.7865	0.7727	0.7112	1.8365	0.7943	0.7379	1.7219	1.1803	1.1169	1.7701	1.2134	1.1482
A0A077RNW0	1.0186	0.9638	0.9908	1.0765	0.8872	1.0186	1.1066	0.912	1.0765	0.9638	1.1272	1.1066	0.9908	1.1588
W5AXS2	1.0186	0.9638	0.9036	1.1803	1.1272	0.929	1.2023	1.1482	0.8551	0.863	1.1376	0.871	0.8872	1.1695
W5C5K1	1.0186	0.9638	1.1588	0.9376	1.0093	1.1803	0.9638	1.028	0.863	1.0186	1.1376	0.879	1.0471	1.1695
W5HAT7	1.0186	0.9638	1.2589	0.9638	1.028	1.2942	0.9908	1.0568	1.1695	0.9462	1.1588	1.2023	0.9727	1.1912
W5ACJ8	1.0186	0.9638	1.3062	1.0093	1.1803	1.3428	1.0375	1.2134	0.7244	1.028	1.2023	0.7311	1.0375	1.2134
W5CMD2	1.0186	0.9638	1.0666	0.929	1.2134	1.1066	0.955	1.2474	1	1.0186	1.1912	1.028	1.0471	1.2246
W5GWN5	1.0186	0.9638	1.0765	0.8017	1.3804	1.1169	0.8241	1.4322	1.3552	1.0965	1.1803	1.406	1.1272	1.2246
W5A1F6	1.0186	0.9638	0.9817	0.8954	1.1803	1.0093	0.9204	1.2134	0.9908	1.0568	1.2134	1.0186	1.0864	1.2474
W5B8R5	1.0186	0.9638	1.028	1.0093	0.879	1.0568	1.028	0.8954	1.1695	1.0186	1.2246	1.1912	1.0471	1.2474
W5HPP2	1.0186	0.9638	1	1.2023	1.1376	1.028	1.2359	1.1695	1.3932	1.2359	1.2359	1.4322	1.2706	1.2706
W5ECG3	1.0186	0.9638	1.1695	1.0864	1.028	1.2023	1.1272	1.0471	0.6792	1.3804	1.2359	0.6607	1.4191	1.2942
A0A077RAG2	1.0186	0.9638	1.1695	1.0666	1.0666	1.2023	1.0965	1.0965	1.0666	1.1482	1.3677	1.0965	1.1803	1.406
W5EAT3	1.0186	0.9638	1.3552	1.2359	1.2942	1.3932	1.2823	1.3305	1.1482	1.1803	1.4322	1.1912	1.2134	1.4723
W5HF49	1.0186	0.9638	1.4723	1.7378	1.1588	1.5704	1.8535	1.2134	0.9727	1.2823	1.6749	1.0093	1.3428	1.7701
W5IAU0	1.0186	0.9638	1.6749	1.0965	0.955	1.7378	1.1376	0.9817	1.5849	1.406	3.02	1.6293	1.4588	3.1333
W5CUZ8	1.0093	0.9727	0.9908	1.028	1.2474	1.028	1.0568	1.2706	0.8318	0.9908	0.4699	0.8395	1.0093	0.4699
A0A0C4BJ78	1.0093	0.9727	0.7047	0.673	0.6427	0.7178	0.6855	0.6486	0.7943	0.6982	0.4831	0.8166	0.6982	0.4831
W5ASI4	1.0093	0.9727	0.912	0.7727	0.7656	0.929	0.787	0.7727	0.5395	0.4699	0.4875	0.5445	0.4742	0.4966
W5I0B0	1.0093	0.9727	0.8872	0.7178	0.8551	0.9036	0.7311	0.863	0.7112	0.8017	0.5105	0.7178	0.8091	0.5152
W5FBW2	1.0093	0.9727	0.6486	0.5702	0.4786	0.6668	0.5808	0.492	0.5395	0.5546	0.5754	0.5445	0.5702	0.5861
W5AYG8	1.0093	0.9727	0.863	0.9817	1.0471	0.879	1	1.0765	0.7943	1.0965	0.631	0.8091	1.1272	0.6427
W5I153	1.0093	0.9727	0.7047	0.6607	0.673	0.7178	0.6792	0.6855	0.8166	0.7943	0.631	0.8318	0.8091	0.6486
W5G7V5	1.0093	0.9727	0.9376	0.871	0.871	0.9638	0.912	0.9204	0.7047	0.8872	0.6081	0.7586	0.9204	0.6546
W5EXC7	1.0093	0.9727	0.8872	0.8241	0.9036	0.9036	0.8472	0.929	0.871	0.8872	0.7112	0.8872	0.9036	0.7311
W5I4F0	1.0093	0.9727	0.912	0.8241	0.7311	0.929	0.8395	0.7447	0.7379	0.8472	0.7178	0.7516	0.8551	0.7311
W5HUF2	1.0093	0.9727	1.0765	1.0186	1.1482	1.0864	1.028	1.1695	0.8395	1.0093	0.7311	0.8472	1.0093	0.7379
W5AVV4	1.0093	0.9727	0.929	0.9204	0.8472	0.9462	0.9376	0.863	1	0.7516	0.7311	1.0186	0.7656	0.7447
W5C7Q3	1.0093	0.9727	0.787	0.863	0.7447	0.8017	0.879	0.7516	0.9727	0.7516	0.7311	0.9908	0.7656	0.7447
W5G3B5	1.0093	0.9727	0.9462	0.9638	0.8166	0.9727	0.9908	0.8318	0.7798	0.8954	0.7516	0.8017	0.9204	0.7656
A0A077RUG5	1.0093	0.9727	0.9638	1.406	1.3183	0.9727	1.4322	1.3305	1.0093	1.0666	0.7586	1.0093	1.0765	0.7727
W5CBK9	1.0093	0.9727	1	0.871	0.8017	1.0186	0.8872	0.8166	0.9908	0.7727	0.7798	1.0093	0.7943	0.7943
W5GW32	1.0093	0.9727	0.912	0.879	1.0965	0.9376	0.9036	1.1169	0.6792	0.7943	0.7798	0.6918	0.8091	0.8017
W5EAV2	1.0093	0.9727	0.8017	0.9204	0.7943	0.8241	0.9376	0.8091	0.9908	0.879	0.7943	1.0186	0.8954	0.8091
W5FSC8	1.0093	0.9727	0.9204	0.9462	0.8017	0.9376	0.9727	0.8166	0.879	0.871	0.7943	0.9036	0.8872	0.8091
W5GQW3	1.0093	0.9727	0.8318	1	0.7727	0.8472	1.0093	0.7798	0.7379	0.7727	0.8091	0.7516	0.787	0.8166
W5GZE6	1.0093	0.9727	0.8954	0.871	0.8551	0.912	0.879	0.863	0.7516	0.7447	0.8318	0.7586	0.7379	0.8318
W5BV06	1.0093	0.9727	0.7516	0.7656	0.787	0.7656	0.7798	0.8017	0.7516	0.8241	0.8166	0.7656	0.8395	0.8318
W5BA66	1.0093	0.9727	1.4454	0.7798	0.8954	1.4723	0.863	0.9204	0.8241	1.7865	0.8241	0.8472	1.8707	0.8472
W5BRC8	1.0093	0.9727	0.6855	0.7311	0.8954	0.6918	0.7311	0.9204	1.1376	1	0.8318	1.1482	1.0186	0.8472
W5BPB7	1.0093	0.9727	0.6982	1	0.8241	0.7112	1.0186	0.8395	0.879	0.955	0.8241	0.9036	0.9727	0.8472
W5DRJ4	1.0093	0.9727	0.871	0.8241	0.7943	0.879	0.8395	0.8091	0.9462	0.7379	0.8472	0.955	0.7516	0.8551
W5HZZ4	1.0093	0.9727	0.929	0.9462	0.912	0.955	0.9638	0.929	1.028	0.9204	0.8472	1.0568	0.9376	0.871
W5I5Q2	1.0093	0.9727	0.8166	0.871	0.9462	0.8241	0.8872	0.9638	0.8241	0.863	0.863	0.8395	0.879	0.871
W5FIX5	1.0093	0.9727	0.9204	0.9817	0.7311	0.9462	1	0.7447	0.7727	0.912	0.863	0.787	0.929	0.879
W5FVM4	1.0093	0.9727	0.9376	0.9036	0.8872	0.955	0.9204	0.9036	0.9204	0.9638	0.863	0.9376	0.9817	0.879
W5ASV6	1.0093	0.9727	0.9376	0.8954	0.929	0.955	0.912	0.955	0.8954	0.9908	0.863	0.912	1.0093	0.879
W5I9H6	1.0093	0.9727	1	1.028	0.9638	1.0186	1.0471	0.9817	1.1169	1.0186	0.863	1.1376	1.0375	0.879
W5BAJ6	1.0093	0.9727	0.9376	0.9462	0.8872	0.955	0.9638	0.8954	1.0186	0.8472	0.871	1.0375	0.863	0.8872
W5AMM5	1.0093	0.9727	1.0093	0.955	0.9727	1.028	0.9727	0.9908	0.9204	1.028	0.871	0.9376	1.0471	0.8872
W5HFK0	1.0093	0.9727	1.0965	1.5996	1.2134	1.1169	1.6293	1.2359	0.8551	1.7378	0.871	0.879	1.7701	0.8872
W5AXU9	1.0093	0.9727	0.5058	0.8241	1.0965	0.5058	0.8318	1.1066	0.9817	0.7112	0.879	1	0.7244	0.8954
W5DQR1	1.0093	0.9727	0.8872	1.0568	1.0093	0.8954	1.0765	1.028	1.1803	0.8395	0.879	1.2023	0.8472	0.8954
W5GNU6	1.0093	0.9727	0.863	0.9376	0.7112	0.879	0.955	0.7244	0.8872	0.9376	0.879	0.8954	0.955	0.8954
W4ZT06	1.0093	0.9727	0.929	0.929	0.8241	0.9376	0.9376	0.8318	0.912	0.7943	0.8872	0.929	0.8017	0.9036
W5AQH6	1.0093	0.9727	1	0.9727	0.9204	1.0186	0.9908	0.9376	0.879	0.9036	0.8872	0.8954	0.9204	0.9036
W5ABI1	1.0093	0.9727	0.929	0.9908	0.8872	0.9462	1	0.9036	0.9638	0.8872	0.8954	0.9727	0.9036	0.912
W5DNX1	1.0093	0.9727	1.0093	0.9462	0.9908	1.0375	0.9727	1.0093	0.9727	0.9727	0.8954	0.9908	1	0.912
W5BMV9	1.0093	0.9727	1.0186	0.9638	0.9727	1.0375	0.9817	0.9817	1	0.9908	0.9036	1.0186	1.0093	0.912
A0A0C4BBY1	1.0093	0.9727	0.863	0.912	0.8395	0.879	0.9204	0.8551	0.9727	0.9638	0.8954	0.9908	0.9817	0.912
W5F4H9	1.0093	0.9727	0.871	0.787	0.8318	0.8872	0.8017	0.8472	0.7943	0.871	0.9036	0.8017	0.8872	0.9204
W5DTE0	1.0093	0.9727	0.9462	0.955	0.955	0.9638	0.9727	0.9817	1.0093	0.9204	0.8954	1.028	0.9376	0.9204
W5AG23	1.0093	0.9727	0.9204	0.912	0.9204	0.9376	0.929	0.929	0.9376	0.9727	0.912	0.9462	0.9817	0.929
W5BFA5	1.0093	0.9727	1.0093	0.9376	1.0186	1.028	0.955	1.0471	0.9462	1.1169	0.912	0.9638	1.1376	0.929
W5ENY9	1.0093	0.9727	1.0375	0.929	0.9638	1.0471	0.9376	0.9727	0.9036	1.0093	0.9204	0.912	1.028	0.929
A0A077S0A1	1.0093	0.9727	0.8551	0.8472	0.9376	0.871	0.863	0.955	0.929	0.9817	0.9204	0.9462	1	0.9376
W5FKE1	1.0093	0.9727	1	0.9376	0.9462	1.028	0.9638	0.9638	0.955	1.0666	0.912	0.9727	1.0864	0.9376
W5HT82	1.0093	0.9727	0.9727	0.9908	0.929	0.9908	1.0093	0.9376	1.0186	0.9817	0.9204	1.0375	1	0.9376
W5BQ59	1.0093	0.9727	0.6546	0.7178	0.6792	0.6668	0.7311	0.6982	0.8318	0.631	0.9204	0.8551	0.6486	0.9376
W5GEQ0	1.0093	0.9727	0.871	0.9036	0.879	0.8872	0.9204	0.8954	0.9638	0.863	0.929	0.9817	0.879	0.9462
W5B5B5	1.0093	0.9727	0.9727	0.7943	0.8872	0.9817	0.8091	0.8954	0.8395	0.8872	0.929	0.8551	0.9036	0.9462
P38076	1.0093	0.9727	1.0765	0.9638	1.0568	1.1066	0.9817	1.0864	0.9817	0.9376	0.9204	1	0.955	0.9462
W5AIA9	1.0093	0.9727	0.9817	0.9908	0.955	1	1	0.9638	1.1912	0.9204	0.929	1.2023	0.9376	0.9462
W5I1V0	1.0093	0.9727	1.0568	0.9638	0.9817	1.0765	0.9817	1	0.912	0.955	0.9376	0.929	0.9727	0.955
W5FTU1	1.0093	0.9727	0.9376	0.929	0.9727	0.955	0.9462	0.9908	0.9727	0.9817	0.9376	1	1	0.955
A0A077RU76	1.0093	0.9727	0.8091	0.8318	0.7727	0.8318	0.8472	0.787	0.7943	0.787	0.9376	0.8091	0.8017	0.955
W5DL83	1.0093	0.9727	0.955	0.9727	0.9204	0.9727	0.9908	0.9376	0.929	0.9908	0.929	0.955	1.0093	0.955
W5BPA7	1.0093	0.9727	1.0093	0.9727	1.028	1.028	0.9908	1.0471	0.9638	1.028	0.9376	0.9817	1.0471	0.955
W5DDD1	1.0093	0.9727	1.0765	1.028	1	1.0864	1.0375	1.0186	1	0.9376	0.9376	1.0186	0.9462	0.955
W5GPX5	1.0093	0.9727	0.9638	0.7943	0.9036	0.9817	0.8091	0.912	0.863	0.8395	0.9376	0.871	0.8551	0.955
W5B3S8	1.0093	0.9727	0.863	0.9036	0.9638	0.871	0.912	0.9817	0.929	0.929	0.9462	0.9462	0.9376	0.955
W5EYF9	1.0093	0.9727	0.9727	1.0186	1.0093	1	1.0375	1.0375	0.9376	0.9204	0.9376	0.955	0.9376	0.955
W5ESA3	1.0093	0.9727	0.879	0.8091	0.9036	0.8954	0.8241	0.9204	0.8241	0.8551	0.9376	0.8395	0.871	0.955
W5GVC2	1.0093	0.9727	1	1.0666	0.8872	1.028	1.0864	0.9036	0.9727	0.8166	0.929	1	0.8318	0.955
W5HJS1	1.0093	0.9727	1.0186	1.0375	1.1803	1.0375	1.0568	1.2023	1.1588	1.0568	0.929	1.1912	1.0765	0.955
W5GI63	1.0093	0.9727	0.9908	1.0093	0.9638	1	1.028	0.9817	0.9727	0.9817	0.9462	0.9817	1	0.9638
W5FE74	1.0093	0.9727	0.9817	0.9908	0.955	0.9908	1.0093	0.9638	1	0.929	0.9462	1.0186	0.9376	0.9638
W5DXF3	1.0093	0.9727	0.9638	0.9376	0.9638	0.9817	0.955	0.9817	0.9376	0.9462	0.9462	0.955	0.9638	0.9638
W5GDR6	1.0093	0.9727	0.9908	0.9462	0.955	1.0093	0.9638	0.9817	0.929	0.9376	0.9376	0.9462	0.955	0.9638
W5A410	1.0093	0.9727	0.9462	1.0186	1	0.955	1.0375	1.0186	1.0965	1.0186	0.9462	1.1169	1.028	0.9638
W5FHP7	1.0093	0.9727	0.9727	1	0.9462	0.9908	1.0186	0.9638	0.9204	1	0.9462	0.9376	1.028	0.9638
W5DWL1	1.0093	0.9727	0.912	0.9817	0.955	0.929	1	0.9638	0.9204	0.9727	0.9462	0.9376	0.9817	0.9638
W5DSI4	1.0093	0.9727	0.955	0.9462	1.0093	0.9727	0.9638	1.028	0.9817	0.929	0.955	1	0.9462	0.9638
W5FV55	1.0093	0.9727	0.955	0.9817	1.0093	0.9727	1	1.0186	0.9817	1.0568	0.955	1	1.0765	0.9638
W5EEF8	1.0093	0.9727	0.955	0.9908	0.9204	0.9727	1.0093	0.9376	0.8954	0.929	0.9462	0.912	0.9462	0.9638
W5FTB3	1.0093	0.9727	0.8954	0.9036	0.8166	0.912	0.912	0.8241	1.0186	0.8395	0.9462	1.028	0.8551	0.9638
W5BYE5	1.0093	0.9727	0.9817	1.0375	0.8954	1	1.0568	0.9204	0.8551	1.0765	0.9376	0.871	1.0965	0.9638
W5DWC6	1.0093	0.9727	0.9376	0.955	0.929	0.9638	0.9727	0.9462	0.9462	0.9376	0.955	0.9638	0.955	0.9727
W4ZZC1	1.0093	0.9727	0.9376	0.9727	0.9727	0.955	1	0.9908	0.9908	0.955	0.9462	1.0093	0.9817	0.9727
W5A130	1.0093	0.9727	0.9727	0.9727	0.955	0.9908	0.9908	0.9727	0.9638	0.9817	0.9638	0.9727	1	0.9727
W5I9X6	1.0093	0.9727	0.9462	0.9908	0.9638	0.9638	1.0093	0.9817	0.9204	0.9462	0.955	0.9376	0.9638	0.9727
A0A096USZ9	1.0093	0.9727	0.8954	0.879	1.028	0.9036	0.8872	1.0375	1	0.8395	0.955	1.0186	0.8551	0.9727
W5EDR0	1.0093	0.9727	0.9727	1.0375	0.9817	0.9908	1.0568	1	0.912	1.028	0.955	0.929	1.0471	0.9727
W5AYP4	1.0093	0.9727	0.9376	0.9376	0.9462	0.955	0.9638	0.9638	0.9204	0.9036	0.9462	0.9376	0.9204	0.9727
W5FRS1	1.0093	0.9727	0.9638	0.9727	0.929	0.9817	0.9908	0.9462	0.9462	0.9376	0.955	0.9638	0.955	0.9727
D3KVP3	1.0093	0.9727	0.9036	0.871	1.0568	0.912	0.8872	1.0765	0.9638	1.0666	0.955	0.9817	1.0864	0.9727
W5DGS1	1.0093	0.9727	0.8954	1.0375	1.0186	0.9204	1.0568	1.0375	0.8241	0.8872	0.9462	0.8472	0.912	0.9727
W5G1K3	1.0093	0.9727	1.0568	1.0471	1.0666	1.0666	1.0666	1.0864	1.0186	1	0.9638	1.0375	1.0186	0.9817
A0A096UL74	1.0093	0.9727	1	0.9817	1.0093	1.0186	0.9908	1.028	0.9376	0.9638	0.9638	0.955	0.9727	0.9817
W5EYK1	1.0093	0.9727	0.9638	0.9204	0.9376	0.9817	0.9376	0.955	0.9462	0.9376	0.9638	0.9638	0.955	0.9817
W5CXE7	1.0093	0.9727	0.9036	0.9376	0.9638	0.9204	0.9462	0.9817	0.8872	0.9036	0.9638	0.9036	0.9204	0.9817
W5FJP2	1.0093	0.9727	1.0093	0.9727	0.9817	1.028	0.9908	1.0093	1.028	1.0568	0.9638	1.0568	1.0765	0.9817
A0A096UKA6	1.0093	0.9727	0.9727	1.0471	1.0093	0.9908	1.0666	1.028	1.0093	1.0186	0.9638	1.028	1.0375	0.9817
W5IB65	1.0093	0.9727	1.0965	1.2359	0.9908	1.1066	1.2474	1	1.028	1.0093	0.9727	1.0471	1.028	0.9817
W5DYW1	1.0093	0.9727	0.9817	1.0093	0.9462	1	1.0186	0.9638	1.028	0.912	0.9638	1.0471	0.929	0.9817
W5AX07	1.0093	0.9727	0.929	0.9817	0.9036	0.9462	1	0.9204	0.9638	0.929	0.9638	0.9908	0.955	0.9817
W5DXC6	1.0093	0.9727	0.9817	0.955	1	1	0.9727	1.0186	1.0093	0.9727	0.9727	1.0186	0.9908	0.9908
W5GRR5	1.0093	0.9727	0.9036	0.8954	1	0.9204	0.912	1.0186	1.0471	1.0568	0.9727	1.0666	1.0765	0.9908
W5D4D9	1.0093	0.9727	0.9638	0.9638	0.955	0.9908	0.9908	0.9817	0.955	0.9462	0.9638	0.9727	0.9727	0.9908
W5HTG2	1.0093	0.9727	0.9727	0.9908	0.955	1	1.0186	0.9817	1.0666	0.9908	0.9638	1.0864	1.0093	0.9908
W5HKJ1	1.0093	0.9727	0.8318	1.2589	1.1482	0.8395	1.2706	1.1588	0.912	0.8017	0.9727	0.929	0.8166	0.9908
W5CM24	1.0093	0.9727	1	1	1.1169	1.0186	1.0186	1.1376	0.9376	0.8395	0.9727	0.9638	0.8551	0.9908
W5A6B0	1.0093	0.9727	0.955	0.787	0.9638	0.9638	0.8017	0.9817	0.9817	0.863	0.9727	0.9908	0.879	0.9908
W4ZNY1	1.0093	0.9727	1	0.8872	0.955	1.0186	0.9036	0.9727	1.028	0.879	0.9727	1.0471	0.8954	0.9908
W5AX21	1.0093	0.9727	0.9908	0.9727	0.9638	1	0.9908	0.9817	0.9727	0.9727	0.9817	0.9908	0.9908	1
W4ZRH9	1.0093	0.9727	0.9727	1	1	0.9908	1.0186	1.0186	1.0375	0.9638	0.9817	1.0568	0.9817	1
W5FPK2	1.0093	0.9727	1.0186	0.9638	0.9908	1.0375	0.9817	1.0093	0.9817	0.9204	0.9817	0.9908	0.9376	1
W5A0Z6	1.0093	0.9727	1	0.9817	0.9638	1.028	1	0.9817	0.9727	1	0.9727	1	1.0186	1
W5H3M0	1.0093	0.9727	1	0.9908	1	1.0186	1.0186	1.0186	0.955	0.9817	0.9727	0.9727	1	1
W5CL11	1.0093	0.9727	1.028	1.028	1.0471	1.0471	1.0471	1.0568	1.0186	1.0471	0.9817	1.0375	1.0568	1
W5H4I5	1.0093	0.9727	0.9638	0.879	0.9638	0.9817	0.8954	0.9817	0.9376	1	0.9817	0.955	1.0186	1
W5DTE2	1.0093	0.9727	0.955	0.929	1.028	0.9727	0.9462	1.0471	0.9462	1.0186	0.9817	0.9638	1.028	1
W5BHP5	1.0093	0.9727	0.9908	1.0765	0.9462	1.0093	1.0965	0.955	1.0375	0.9036	0.9908	1.0568	0.9204	1
A0A077S7L9	1.0093	0.9727	0.929	0.8954	0.9638	0.9462	0.912	0.9817	1.1066	0.9376	0.9817	1.1272	0.955	1
W5CYM2	1.0093	0.9727	1	0.8241	1.1066	1.0186	0.8395	1.1169	1.028	1.0666	0.9817	1.0471	1.0864	1
W5FWT7	1.0093	0.9727	0.9036	0.929	1.0186	0.9204	0.9462	1.028	1.0568	0.8872	0.9908	1.0765	0.9036	1
W5B5K7	1.0093	0.9727	1.0375	0.9817	1.0186	1.0568	1	1.0375	0.9908	0.9638	0.9908	1.0093	0.9817	1.0093
W5E0F9	1.0093	0.9727	0.9908	0.879	0.9036	1	0.8872	0.912	0.8091	0.9908	1	0.8241	1.0093	1.0093
W5I6H8	1.0093	0.9727	1.0375	1.0186	1.0186	1.0568	1.0375	1.0471	1	1.0093	0.9908	1.0186	1.028	1.0093
W5B959	1.0093	0.9727	0.955	0.9036	0.9204	0.9727	0.9204	0.9376	0.955	0.9376	0.9908	0.9727	0.955	1.0093
W5DS12	1.0093	0.9727	0.9908	0.9817	1.028	1.0186	1.0093	1.0568	1	1	0.9908	1.028	1.0186	1.0093
W5FJP8	1.0093	0.9727	1.0093	0.9462	0.9908	1.0186	0.9638	1	0.8872	0.9036	0.9908	0.9036	0.9204	1.0093
W5A6X4	1.0093	0.9727	0.9204	0.863	1.0666	0.9376	0.879	1.0765	1.1482	1.1066	0.9908	1.1695	1.1272	1.0093
W5A1F3	1.0093	0.9727	1.0471	1	1.0471	1.0568	1.0093	1.0568	0.9817	1	0.9908	0.9908	1.0186	1.0093
W5B3L6	1.0093	0.9727	1.0568	1.0765	0.7656	1.0864	1.1066	0.7798	1.1272	0.9638	0.9908	1.1482	0.9817	1.0093
W5FWM0	1.0093	0.9727	0.9376	1.0965	0.955	0.9462	1.1169	0.9727	1.0666	0.929	0.9908	1.0864	0.9376	1.0093
W5I4U0	1.0093	0.9727	1	1.0186	0.9908	1.0093	1.0375	1.0093	0.9727	1	1	0.9908	1.0093	1.0186
W5H684	1.0093	0.9727	0.9727	0.9817	0.9727	0.9908	1	0.9908	0.9908	0.9376	1	1.0093	0.955	1.0186
W5EFI6	1.0093	0.9727	0.9817	1.0375	1.0186	1	1.0568	1.0375	0.9727	1.028	1	0.9908	1.0471	1.0186
W5ENR0	1.0093	0.9727	1.0186	0.9036	0.9817	1.0375	0.9204	1	1.0093	1	1	1.028	1.0186	1.0186
W5BAN4	1.0093	0.9727	1.0186	0.9817	1.028	1.0375	1	1.0471	1.0375	1.0186	1	1.0568	1.0375	1.0186
W5FLH4	1.0093	0.9727	0.8472	1.3183	1.3183	0.863	1.3552	1.3428	1.1066	1.3428	0.9908	1.1376	1.3804	1.0186
A4ZCD1	1.0093	0.9727	1.0186	1.0093	1.0186	1.0375	1.028	1.0375	1	0.9908	1.0093	1.0186	1.0093	1.028
W5A5G3	1.0093	0.9727	0.9908	1.0375	0.9908	1.0093	1.0471	1	0.9638	0.9462	1.0093	0.9817	0.9638	1.028
W5BCH7	1.0093	0.9727	1.0765	1.0186	0.9638	1.0965	1.0375	0.9817	1.0093	0.9817	1.0093	1.028	1	1.028
W5EX25	1.0093	0.9727	0.9036	1.0471	0.9204	0.9204	1.0568	0.9376	0.9638	0.9036	1.0093	0.9817	0.9204	1.028
W4ZZP6	1.0093	0.9727	1	1.0186	0.9908	1.0186	1.028	1	1.0186	1.0093	1.0186	1.028	1.0186	1.0375
W5G504	1.0093	0.9727	1.0965	1.0765	1.0765	1.1169	1.0965	1.0965	1.0568	1.0375	1.0186	1.0765	1.0568	1.0375
W4ZWZ7	1.0093	0.9727	1.0666	1.0765	1.0666	1.0965	1.0965	1.0864	0.9727	1.0093	1.0186	0.9908	1.028	1.0375
W5B732	1.0093	0.9727	0.9462	0.9462	1.0965	0.9638	0.9727	1.1272	0.929	0.9727	1.0093	0.9462	0.9908	1.0375
W5D736	1.0093	0.9727	1.0568	1.0666	0.9638	1.0765	1.0864	0.9817	0.7586	0.8318	1.028	0.7727	0.8472	1.0375
W5ABN2	1.0093	0.9727	0.912	0.9376	0.9204	0.929	0.955	0.9376	1.0186	0.8954	1.0093	1.0375	0.912	1.0375
W5BV49	1.0093	0.9727	0.9817	0.955	0.9908	1	0.9638	1.0093	0.9638	0.9376	1.0186	0.9817	0.955	1.0375
W5B6C0	1.0093	0.9727	1.0093	1.0666	0.955	1.028	1.0864	0.9727	1.028	1.1588	1.028	1.0471	1.1803	1.0375
W5AYQ6	1.0093	0.9727	0.929	0.9727	0.929	0.955	1	0.955	0.9036	0.9204	1.028	0.9204	0.9462	1.0471
W5GSR7	1.0093	0.9727	0.9908	1	0.9462	1.0093	1.0186	0.9638	1.0471	1	1.028	1.0666	1.0186	1.0471
W5FPJ9	1.0093	0.9727	1.0186	1.0093	1.0666	1.0375	1.028	1.0864	0.9376	0.9727	1.028	0.955	0.9908	1.0471
W5H036	1.0093	0.9727	0.9817	1.0093	1.0568	1	1.028	1.0765	1.0186	1.0375	1.0375	1.0375	1.0568	1.0568
W5BRN8	1.0093	0.9727	1.0093	0.871	1.0864	1.028	0.8872	1.1066	0.871	0.871	1.0375	0.8872	0.8872	1.0568
W5A1X5	1.0093	0.9727	0.9908	0.912	0.9376	1.0186	0.929	0.9638	1.1066	1.0765	1.028	1.1272	1.0965	1.0568
W5AP21	1.0093	0.9727	1.0375	1	1.0375	1.0568	1.0186	1.0568	1	1.0864	1.0471	1.0186	1.1066	1.0568
W5E3Y3	1.0093	0.9727	1.0186	0.9817	0.9462	1.0375	1	0.9727	1.0375	0.9817	1.0375	1.0666	1	1.0568
W5DYC8	1.0093	0.9727	1.0568	1.0093	1.0765	1.0765	1.028	1.0965	1.0186	0.9638	1.0375	1.028	0.9817	1.0568
A0A0C4BJH4	1.0093	0.9727	1.3062	1.0864	1.0093	1.3305	1.0965	1.028	0.9908	1.0864	1.0375	1	1.1066	1.0568
W5E2C7	1.0093	0.9727	0.9638	0.9462	1.0765	0.9817	0.9638	1.0965	0.879	1	1.0375	0.8954	1.0186	1.0568
W5B4B1	1.0093	0.9727	1	0.9462	1.0471	1.0186	0.9727	1.0666	1.0965	0.929	1.0375	1.1169	0.9462	1.0568
W5BYB8	1.0093	0.9727	0.9376	0.9817	0.9908	0.9638	1.0093	1.0186	0.955	0.9462	1.0375	0.9727	0.9638	1.0568
W5FZI9	1.0093	0.9727	0.8954	1.0093	0.9727	0.912	1.0375	1	0.9638	1.1482	1.0471	0.9817	1.1695	1.0666
W5ABX3	1.0093	0.9727	1.028	1.0375	0.9727	1.0471	1.0666	0.9908	1.0186	0.9638	1.0471	1.0471	0.9817	1.0666
W5H1A1	1.0093	0.9727	0.9908	0.9727	1	1	0.9908	1.0186	0.9908	0.9908	1.0471	1	1	1.0666
W5AKC8	1.0093	0.9727	1.0864	1.0666	1.0864	1.0965	1.0765	1.0965	1.1169	1.1169	1.0471	1.1376	1.1376	1.0666
W5FJC9	1.0093	0.9727	1.0093	0.9638	0.9727	1.028	0.9817	0.9908	1.0186	0.9817	1.0471	1.0375	0.9908	1.0666
W5AWB4	1.0093	0.9727	1.0568	1.0965	0.9908	1.0864	1.1169	1.0093	0.9638	0.9727	1.0471	0.9817	0.9908	1.0666
W5GRS0	1.0093	0.9727	1.1482	1.0375	1.1066	1.1695	1.0568	1.1272	0.9817	1	1.0471	1	1.0186	1.0666
Q9SP56	1.0093	0.9727	1.0093	0.9908	1.0093	1.0375	1.0093	1.028	0.9908	0.9817	1.0471	1.0186	1.0093	1.0666
W5FI39	1.0093	0.9727	0.929	0.929	0.8166	0.9462	0.9376	0.8318	0.955	1.028	1.0568	0.9638	1.0375	1.0666
W5GN20	1.0093	0.9727	1.0568	0.9376	0.9376	1.0666	0.9462	0.9462	1.028	0.929	1.0471	1.0375	0.9376	1.0666
W5AYR5	1.0093	0.9727	1.1169	1.028	1.0471	1.1376	1.0471	1.0666	1.028	1.028	1.0375	1.0471	1.0471	1.0666
W5BE83	1.0093	0.9727	1.0375	0.9376	1.0765	1.0568	0.955	1.0965	1.2706	0.9462	1.0568	1.2942	0.9638	1.0765
Q1W374	1.0093	0.9727	1	1.0375	1.028	1.0186	1.0666	1.0471	1.0471	0.9727	1.0471	1.0765	1	1.0765
W5DXQ4	1.0093	0.9727	0.8872	1.0666	1.0375	0.9036	1.0864	1.0568	0.929	1.0864	1.0471	0.9462	1.1066	1.0765
W5BHF2	1.0093	0.9727	0.9727	0.9908	1.0864	1	1.0186	1.1066	0.9204	1.028	1.0666	0.9462	1.0471	1.0864
W5BKD6	1.0093	0.9727	1	0.9908	0.929	1.0186	1.0093	0.9462	0.929	0.9204	1.0666	0.9462	0.9376	1.0864
W5AWT3	1.0093	0.9727	1.0666	0.9204	1.0375	1.0864	0.9376	1.0568	0.9204	1.0471	1.0765	0.929	1.0666	1.0864
A0A096UVX2	1.0093	0.9727	1	1.1066	0.9204	1.0186	1.1169	0.929	0.9376	1.0186	1.0666	0.955	1.0375	1.0864
W5AV32	1.0093	0.9727	1.0471	1.0186	1.0666	1.0765	1.0375	1.0864	1.0093	1	1.0765	1.0375	1.0186	1.0965
W5B840	1.0093	0.9727	1.0568	1.0765	1.0093	1.0765	1.0965	1.028	1	1.0765	1.0864	1.0186	1.0965	1.1066
W5HRB4	1.0093	0.9727	0.9817	1.0765	1.0375	1	1.1066	1.0666	1.0666	1.0568	1.0864	1.0864	1.0765	1.1066
W5HFI4	1.0093	0.9727	0.9727	0.9638	0.912	0.9908	0.9817	0.929	0.9727	1.028	1.0864	0.9908	1.0471	1.1066
W4ZLQ2	1.0093	0.9727	1.0375	1.0765	0.9638	1.0568	1.0965	0.9817	0.9204	1.2359	1.0864	0.9376	1.2589	1.1066
W4ZN44	1.0093	0.9727	1.0186	1.0864	1.0765	1.0471	1.1169	1.1066	1.0093	1.1482	1.0864	1.028	1.1803	1.1066
W5G2H3	1.0093	0.9727	1.0186	1.0471	1.0186	1.0375	1.0666	1.0471	1.028	0.9908	1.0765	1.0568	1.0186	1.1066
W5E4J4	1.0093	0.9727	0.9638	1.0186	1.0568	0.9817	1.0375	1.0765	1.1169	1	1.0864	1.1376	1.0186	1.1066
W5EB47	1.0093	0.9727	0.863	0.912	0.9036	0.879	0.929	0.912	0.879	0.912	1.0965	0.8872	0.9204	1.1169
W5IAK7	1.0093	0.9727	1.028	1.0666	1.0186	1.0471	1.0864	1.0375	1.1066	1.0093	1.0965	1.1272	1.028	1.1169
W5E907	1.0093	0.9727	0.9462	1.0568	1.0965	0.955	1.0666	1.1066	1.1695	1.2023	1.0965	1.1803	1.2134	1.1169
W5CKP1	1.0093	0.9727	0.9036	0.9908	1.0965	0.912	1.0093	1.1169	1.0375	1.0471	1.1169	1.0568	1.0666	1.1272
W5FKK0	1.0093	0.9727	0.7943	1.3062	0.6252	0.7798	1.3062	0.6368	1.5136	0.9204	1.1169	1.5276	0.9376	1.1376
W5C2F0	1.0093	0.9727	1.1272	1.0864	1.0471	1.1588	1.1066	1.0666	1.0093	1.2023	1.1169	1.028	1.2246	1.1376
W5G4I6	1.0093	0.9727	1.2134	1.2474	1.2589	1.2474	1.2706	1.2823	1.1482	1.1695	1.1272	1.1803	1.2023	1.1482
W5EPG0	1.0093	0.9727	0.9462	1.0471	1	0.9638	1.0666	1.0186	1.2474	0.9638	1.1482	1.2589	0.9727	1.1588
W5HCQ4	1.0093	0.9727	0.8551	1.1912	1.0186	0.863	1.2023	1.028	1.1912	1.1588	1.1803	1.2023	1.1695	1.1912
W5DWC2	1.0093	0.9727	0.9462	0.7379	1.0568	0.955	0.7516	1.0765	0.6668	0.9376	1.1803	0.6792	0.955	1.1912
W5EHV4	1.0093	0.9727	1.3552	2.3768	1.4191	1.3804	2.421	1.4322	1.7539	1.3677	1.1695	1.7865	1.3932	1.1912
W5BNF8	1.0093	0.9727	0.8472	1.3677	1.0765	0.863	1.3932	1.0965	1.0471	1.2246	1.1912	1.0666	1.2474	1.2134
W5BNT0	1.0093	0.9727	1.2706	1.1376	1.2359	1.2823	1.1482	1.2474	1.0375	1.1272	1.1912	1.0471	1.1482	1.2134
W5BEK0	1.0093	0.9727	1.2023	1.1169	1.0471	1.2246	1.1482	1.0666	1.1588	1.1376	1.2023	1.1912	1.1588	1.2246
W5C673	1.0093	0.9727	0.8551	1.1482	1.0864	0.863	1.1695	1.1066	0.9908	0.9817	1.2134	1.0093	1	1.2246
W5C572	1.0093	0.9727	1.1376	1.1803	0.9462	1.1695	1.2134	0.9638	0.9908	1.2474	1.2359	1.0093	1.2706	1.2589
W5CY54	1.0093	0.9727	0.8954	0.955	0.9908	0.912	0.9638	1.0093	1.3183	1.5276	1.2359	1.3428	1.556	1.2589
W5G747	1.0093	0.9727	1.2134	0.9908	1.2134	1.2359	1.0093	1.2474	1.0864	1.0965	1.2474	1.1066	1.1169	1.2823
W5GGU9	1.0093	0.9727	1.3804	1.2942	1.4191	1.406	1.3183	1.4454	1.1376	1.0765	1.2589	1.1695	1.0965	1.2942
W5I110	1.0093	0.9727	1.0093	0.9817	1.0864	1.028	1	1.1066	1.1066	0.8872	1.2942	1.1376	0.9036	1.3183
W5HUL0	1.0093	0.9727	0.863	1.0666	1.1376	0.8872	1.0864	1.1695	1.1066	1.0864	1.3305	1.1376	1.1169	1.3677
A0A096UMR0	1.0093	0.9727	1.0093	1.1695	0.7516	1.0375	1.2023	0.7798	1.2134	1.2589	1.3804	1.2589	1.2942	1.406
W5FCQ0	1.0093	0.9727	1.5276	1.1376	1.5704	1.556	1.1588	1.5996	1.7061	1.4454	1.4723	1.7378	1.4723	1.5136
W5DRF8	1.0093	0.9727	1.2134	0.5916	1.0375	1.2942	0.6368	1.0965	0.9727	1.2706	1.4859	0.9908	1.3428	1.5704
W5HSX7	1	0.9817	0.7727	0.7516	0.9036	0.7798	0.7656	0.912	0.492	0.6368	0.2729	0.4966	0.6486	0.2729
W5F841	1	0.9817	0.5808	0.673	0.673	0.5916	0.6792	0.6792	0.5346	0.6607	0.5012	0.5395	0.673	0.5058
W5ABV2	1	0.9817	0.597	0.5808	0.6668	0.597	0.5702	0.6668	0.5916	0.4487	0.5598	0.5916	0.4446	0.5546
W5I5X3	1	0.9817	0.8954	1.1272	1.028	0.8954	1.1272	1.0375	1.0666	1.5417	0.597	1.1066	1.5276	0.6026
W5B2S7	1	0.9817	0.6982	0.5495	1.1376	0.7047	0.5598	1.1482	0.6668	0.8395	0.6026	0.673	0.8551	0.6138
W5DSZ0	1	0.9817	0.9817	0.8241	1.0864	0.9908	0.8318	1.0965	0.7656	0.879	0.631	0.7727	0.8872	0.6368
W5HYC9	1	0.9817	1.0471	1.1482	0.9376	1.0568	1.1588	0.9462	0.6194	1.1482	0.6546	0.6081	1.1588	0.6486
W5BTY0	1	0.9817	1.4997	0.8318	1.7061	1.5136	0.8472	1.7378	1.0666	0.8472	0.6607	1.0765	0.8551	0.673
W5GCB1	1	0.9817	0.8395	0.8166	1.0864	0.8472	0.8241	1.0965	1.1066	1.0375	0.6792	1.1169	1.0471	0.6792
W5F6U1	1	0.9817	0.7798	0.6982	0.6668	0.7943	0.7047	0.6668	0.7656	0.6368	0.673	0.7586	0.6368	0.6855
W5H9L1	1	0.9817	0.7178	0.9817	0.5754	0.7311	0.9908	0.5649	0.7586	0.6427	0.7379	0.7586	0.6368	0.7447
W5AZH8	1	0.9817	0.8166	0.7516	0.8472	0.8241	0.7656	0.8551	0.7379	0.7244	0.7516	0.7516	0.7311	0.7586
W5DVG3	1	0.9817	1.2246	1.1912	1.2942	1.2246	1.2023	1.2942	0.7943	0.8318	0.787	0.8017	0.8318	0.787
W5GE73	1	0.9817	0.6427	0.8872	0.955	0.631	0.8954	0.9638	0.6855	0.4529	0.7727	0.6855	0.4656	0.787
W4ZPK5	1	0.9817	0.7311	0.9036	0.7943	0.7379	0.912	0.8017	0.7516	0.8551	0.7798	0.7586	0.871	0.787
W5GYS6	1	0.9817	0.8166	1.0375	0.8472	0.8091	1.028	0.8472	1.3062	1.0471	0.8091	1.3062	1.0471	0.7943
W5AW51	1	0.9817	0.9204	0.7727	0.8091	0.929	0.7798	0.8241	0.6252	0.7244	0.7943	0.631	0.7379	0.8091
W5I6G6	1	0.9817	0.8395	0.8241	0.8241	0.8551	0.8318	0.8318	0.7047	0.8954	0.8017	0.7112	0.9036	0.8166
W5AW17	1	0.9817	1.0864	1.1066	1.0765	1.1066	1.1272	1.0965	0.7586	0.9817	0.8091	0.7727	1	0.8166
D8L9A7	1	0.9817	1.1803	1.2023	1	1.1803	1.2134	1.0093	1.1912	1.3305	0.8318	1.1912	1.3428	0.8318
W5E2Y4	1	0.9817	0.7244	1.0568	0.7798	0.7311	1.0864	0.787	0.8091	0.8017	0.8241	0.8166	0.8091	0.8395
A0A096UVK7	1	0.9817	0.8954	0.8166	0.9036	0.9036	0.8241	0.9204	0.8318	0.7943	0.8318	0.8395	0.8091	0.8472
W5CKI7	1	0.9817	1	0.8395	0.871	1.0093	0.8472	0.879	1.0186	0.8017	0.8472	1.028	0.8091	0.8551
W5B8Y6	1	0.9817	0.9204	0.8954	0.7516	0.9376	0.9036	0.7656	0.9376	0.9908	0.8551	0.9462	1	0.863
W5FIH8	1	0.9817	0.787	0.6982	0.871	0.7727	0.6918	0.871	0.6982	0.7516	0.863	0.6855	0.7516	0.871
A0A077RXU4	1	0.9817	0.9908	0.8241	0.955	0.9908	0.8241	0.955	0.863	0.9638	0.863	0.871	0.9727	0.871
W5CI93	1	0.9817	0.9727	0.929	0.9638	0.9817	0.9376	0.9727	0.955	0.929	0.863	0.9727	0.9376	0.879
W5ELX0	1	0.9817	0.871	0.8551	0.8472	0.879	0.863	0.8551	0.879	0.9036	0.871	0.8872	0.912	0.879
W5GDU9	1	0.9817	0.8395	0.8241	0.8954	0.8472	0.8318	0.9036	0.7943	0.879	0.879	0.8017	0.8872	0.8872
W5FFK0	1	0.9817	0.9727	0.9036	0.9204	0.9817	0.912	0.929	0.9204	1.0568	0.879	0.929	1.0666	0.8872
W5BMH5	1	0.9817	1.0093	0.9727	0.879	1.0186	0.9817	0.8872	0.863	1.028	0.8872	0.863	1.028	0.8954
O21359	1	0.9817	0.9036	0.9817	0.879	0.912	0.9908	0.8872	0.9727	0.9036	0.8954	0.9817	0.912	0.9036
W5AYN7	1	0.9817	1	0.912	0.871	1.0093	0.9204	0.879	0.8551	0.8954	0.8954	0.863	0.9036	0.9036
W5F9N2	1	0.9817	0.879	0.8091	0.8472	0.8872	0.8166	0.8472	0.8872	0.955	0.8954	0.8872	0.9638	0.9036
W5CFS0	1	0.9817	0.9908	1.0375	1.0765	1	1.0471	1.0864	1.0471	1.0375	0.8954	1.0568	1.0471	0.9036
W4ZLX0	1	0.9817	0.8872	0.863	0.9204	0.9036	0.871	0.929	0.9376	1.0093	0.8954	0.955	1.028	0.9036
W5BIH4	1	0.9817	0.6855	0.879	0.7943	0.6918	0.8872	0.8017	0.9462	0.8472	0.9036	0.955	0.8551	0.912
A0A077S4C3	1	0.9817	0.8472	0.9204	0.7112	0.8551	0.929	0.7178	1.0093	0.9908	0.9036	1.0186	1.0093	0.912
A0A096UNU5	1	0.9817	0.9462	1.0471	0.8954	0.955	1.0568	0.912	1.1066	1.0093	0.9036	1.1169	1.028	0.912
W5BUI4	1	0.9817	1.0471	1.028	1	1.0568	1.0375	1.0093	1.0765	1.0471	0.9036	1.0864	1.0666	0.912
W5HCW8	1	0.9817	0.9727	0.8954	0.9204	0.9817	0.9036	0.9376	0.9908	0.912	0.912	1	0.9204	0.9204
W5EZ86	1	0.9817	0.9638	0.9036	0.9462	0.9727	0.912	0.955	0.912	0.871	0.9036	0.9204	0.8872	0.9204
W5CWD3	1	0.9817	1.0375	1.0864	0.9908	1.0471	1.0965	0.9908	1.1169	0.929	0.912	1.1169	0.9376	0.9204
W5DKT5	1	0.9817	0.9036	0.879	0.8472	0.912	0.8872	0.8551	0.9462	0.9638	0.929	0.9462	0.9727	0.929
W5BNF5	1	0.9817	0.912	0.9638	0.863	0.9204	0.9727	0.871	0.871	0.8872	0.9204	0.879	0.8954	0.929
W5GTR7	1	0.9817	0.9036	0.9638	0.9727	0.9036	0.9727	0.9817	0.912	0.9204	0.9204	0.9204	0.9204	0.929
W5GDA4	1	0.9817	0.871	0.9036	0.9817	0.879	0.912	0.9908	0.8954	1	0.9204	0.9036	1.0093	0.929
W5FT98	1	0.9817	0.9638	0.9036	0.929	0.9727	0.912	0.9376	0.955	0.912	0.9204	0.9638	0.9204	0.929
W5A6G7	1	0.9817	1.028	0.8166	0.9376	1.0471	0.8241	0.9462	0.9908	0.787	0.9204	1	0.8017	0.929
W5HVG9	1	0.9817	1.028	0.9727	0.929	1.028	0.9727	0.9376	0.8954	0.9204	0.929	0.9036	0.929	0.9376
W4ZZS7	1	0.9817	0.9908	1.2942	0.9727	1	1.3062	0.9817	1.1376	0.9817	0.9376	1.1482	0.9908	0.9376
W5FMU3	1	0.9817	0.9376	0.9908	0.9204	0.9462	1	0.929	0.9638	0.9376	0.9376	0.9727	0.9462	0.9462
W5DP84	1	0.9817	1.0093	0.9908	0.9462	1.0186	1	0.955	1	0.9727	0.9376	1.0186	0.9817	0.9462
W5CN98	1	0.9817	0.9638	0.9376	0.9638	0.9727	0.9462	0.9817	0.9638	0.8954	0.9376	0.9817	0.9036	0.9462
W5ACU6	1	0.9817	0.879	0.8954	0.879	0.8872	0.9036	0.8872	0.8472	0.9204	0.9462	0.8472	0.929	0.9462
W5EDS9	1	0.9817	1.1912	1.0765	1.0765	1.2023	1.0864	1.0864	0.9908	1.2246	0.9376	1	1.2359	0.9462
W5DRD2	1	0.9817	0.912	0.9462	0.9462	0.9204	0.9638	0.9638	0.9204	0.9376	0.9462	0.9376	0.955	0.955
W5BPN7	1	0.9817	0.9376	0.9638	0.9462	0.9462	0.9727	0.955	1	0.9204	0.9462	1.0093	0.929	0.955
W5AVG1	1	0.9817	0.9908	1.0471	0.9908	1	1.0568	1	0.9204	1.0093	0.9376	0.9376	1.0186	0.955
W5E2Z1	1	0.9817	0.871	0.9462	0.929	0.879	0.955	0.9376	0.9204	0.9817	0.9462	0.9204	0.9908	0.955
W5CD73	1	0.9817	0.9727	0.8318	0.9036	0.9817	0.8395	0.9204	0.9908	1.028	0.9462	1.0093	1.0375	0.955
W5I5N6	1	0.9817	0.9204	0.9462	1.0093	0.929	0.955	1.0186	1	1.028	0.9462	1.0093	1.028	0.955
W5EKR4	1	0.9817	0.9908	0.9817	0.9462	1	0.9908	0.955	1	0.9638	0.955	1	0.9638	0.9638
A0A077S4G0	1	0.9817	0.9376	0.879	0.929	0.9462	0.8872	0.929	0.7943	0.8318	0.955	0.7943	0.8395	0.9638
A0A077S025	1	0.9817	0.9462	0.9727	0.9817	0.9638	0.9908	1	1	0.9727	0.9462	1.0186	0.9908	0.9638
A0A096ULJ8	1	0.9817	0.8551	0.929	1.0471	0.871	0.9376	1.0666	0.7656	0.8241	0.955	0.7656	0.8395	0.9638
W5EBY0	1	0.9817	1.0186	1.028	1.0186	1.028	1.0375	1.028	0.9638	0.9908	0.955	0.9727	1	0.9638
W5C6E7	1	0.9817	0.9908	0.955	0.9638	1	0.9638	0.9727	0.955	0.9817	0.9462	0.9727	0.9908	0.9638
W5GBH3	1	0.9817	0.9638	0.9727	0.9908	0.9727	0.9817	1	0.9908	0.9376	0.9462	1	0.9462	0.9638
W5H008	1	0.9817	0.9638	1.0965	0.929	0.9727	1.0965	0.9376	0.955	0.7943	0.9638	0.9638	0.8017	0.9638
W5BZB3	1	0.9817	0.9462	1.0093	0.9908	0.955	1.0186	1	0.9817	0.9817	0.955	0.9817	0.9908	0.9638
W5ERZ6	1	0.9817	0.9817	0.9817	0.9908	0.9908	0.9908	1	1.0765	0.9376	0.955	1.0765	0.9376	0.9638
W5GYP6	1	0.9817	0.9727	0.9727	0.9462	0.9727	0.9817	0.955	1.0186	0.955	0.9638	1.0186	0.9638	0.9638
W5E6W1	1	0.9817	0.9638	0.912	0.929	0.9727	0.912	0.929	0.9376	0.912	0.955	0.9462	0.9204	0.9638
W5GHH0	1	0.9817	1.0666	0.8241	0.879	1.0864	0.8318	0.8872	0.9638	1.0965	0.955	0.9817	1.1066	0.9638
W5C7G8	1	0.9817	0.929	0.9462	1.0093	0.9376	0.955	1.028	1.0186	1.0186	0.955	1.028	1.028	0.9638
W5BJ85	1	0.9817	1.2023	1.2474	1.2942	1.2134	1.2589	1.3062	1.0093	1.0864	0.955	1.0186	1.0864	0.9638
A0A077S0F7	1	0.9817	1.1169	1.0093	1.1066	1.1272	1.028	1.1169	0.9638	1.0471	0.955	0.9727	1.0568	0.9638
A0A077RRZ5	1	0.9817	0.9908	1	0.9638	1	1.0093	0.9727	0.9908	0.9817	0.9638	1	0.9908	0.9727
W5GD60	1	0.9817	0.9638	0.8954	1	0.9727	0.9036	1.0093	0.9638	1.0093	0.9638	0.9817	1.0186	0.9727
A0A077RX13	1	0.9817	0.9727	0.929	1.0375	0.9817	0.929	1.0471	0.9204	1.0375	0.9638	0.929	1.0471	0.9727
W5G7X9	1	0.9817	0.9908	0.955	0.9817	1	0.9638	0.9908	0.9462	0.9462	0.9638	0.955	0.9638	0.9727
W5HRG4	1	0.9817	0.912	1	1.0093	0.9204	1.0093	1.028	0.929	0.9817	0.955	0.9376	0.9908	0.9727
W5BAT4	1	0.9817	0.9204	0.9817	0.9908	0.929	0.9908	1	1.0765	0.929	0.9638	1.0864	0.9376	0.9727
W5CZ71	1	0.9817	0.9817	0.9036	0.8395	0.9817	0.9036	0.8472	1.0093	0.8954	0.9638	1.0093	0.8954	0.9727
W5GUY9	1	0.9817	1.0375	0.9908	1.0864	1.0471	1	1.1066	1.7219	1.2942	0.9638	1.7539	1.3062	0.9727
W5I9P9	1	0.9817	0.9462	1.0093	0.955	0.9638	1.028	0.9638	0.9817	0.9638	0.9638	1	0.9727	0.9817
W5AQ00	1	0.9817	1.0186	1.0965	1	1.0375	1.1066	1.0093	1.0375	1.0093	0.9638	1.0471	1.028	0.9817
W5FRX2	1	0.9817	1.0765	0.9908	0.9727	1.0864	1	0.9817	0.9817	1.0186	0.9638	0.9908	1.028	0.9817
W4ZQ49	1	0.9817	0.9204	0.9204	0.9638	0.929	0.929	0.9727	0.8551	0.8872	0.9727	0.863	0.8954	0.9817
W5DYW5	1	0.9817	1.0568	0.9638	1.028	1.0666	0.9727	1.0375	1.0093	1	0.9727	1.0186	1.0093	0.9817
P31251	1	0.9817	1.028	1.028	1.0375	1.0375	1.028	1.0471	0.955	0.912	0.9817	0.9638	0.9204	0.9817
W5EDV7	1	0.9817	1.0375	1.0375	1.0186	1.0471	1.0471	1.028	1	0.9638	0.9727	1	0.9727	0.9817
A0A077RUV8	1	0.9817	0.9462	0.9638	1	0.955	0.9727	1.0093	1.028	0.9204	0.9727	1.0375	0.9204	0.9817
W5BN18	1	0.9817	0.863	0.8872	0.879	0.879	0.9036	0.8872	0.955	0.912	0.9638	0.9638	0.9204	0.9817
W5DSQ3	1	0.9817	0.8872	0.879	1.0375	0.8954	0.8872	1.0471	1.0093	1.1695	0.9727	1.028	1.1912	0.9817
W5FR40	1	0.9817	0.929	1.0666	1.1169	0.9376	1.0765	1.1272	1.0965	1.0965	0.9727	1.1066	1.1066	0.9817
W5AIW8	1	0.9817	0.9817	1.0471	1.0186	0.9908	1.0568	1.028	1.0186	1	0.9817	1.028	1.0093	0.9908
W5EDT4	1	0.9817	1	0.9908	1.0375	1.0093	1	1.0471	0.9727	1	0.9817	0.9817	1.0093	0.9908
W4ZSC8	1	0.9817	0.9462	0.9908	1	0.9462	0.9908	1.0093	0.9204	0.9727	0.9908	0.929	0.9727	0.9908
W5DST6	1	0.9817	1.0093	1.0666	1.0471	1.0186	1.0765	1.0666	1.0666	1.1066	0.9817	1.0765	1.1272	0.9908
W5FSL9	1	0.9817	0.9638	1	0.912	0.9727	1.0093	0.9204	0.912	0.9462	0.9817	0.9204	0.955	0.9908
W5CJI9	1	0.9817	0.9036	1.028	0.9908	0.912	1.0375	1	0.879	0.8872	0.9817	0.8872	0.9036	0.9908
W5F5Y6	1	0.9817	1.0093	1.0765	1.028	1.0186	1.0864	1.0375	1.0765	1.1066	0.9817	1.0864	1.1272	0.9908
W5DKH7	1	0.9817	0.9376	0.929	1.028	0.9376	0.929	1.0375	1	1.0186	0.9908	1	1.0186	0.9908
W5A398	1	0.9817	0.955	0.9817	0.9462	0.9638	0.9908	0.9462	0.955	0.9908	1	0.955	0.9908	1
W5A9C3	1	0.9817	1.028	1	1.0186	1.0375	1.0093	1.028	1	1	0.9908	1.0093	1.0093	1
A0A077RTE5	1	0.9817	0.9727	0.9908	0.9727	0.9817	1	0.9817	0.9727	0.9908	0.9908	0.9817	1	1
W5AK10	1	0.9817	0.9727	0.9638	0.955	0.9908	0.9817	0.9727	0.9376	0.9638	0.9817	0.9462	0.9727	1
W5BBF9	1	0.9817	1.0765	1	1.0864	1.0864	1.0093	1.0965	1.0568	1	0.9908	1.0568	1	1
A0A077S237	1	0.9817	1.0093	1.028	0.955	1.0186	1.0375	0.9638	1.0093	1	0.9908	1.028	1.0186	1
W5G3V5	1	0.9817	0.9817	0.9462	1	1	0.9638	1.0093	1	0.9638	0.9908	1.0093	0.9727	1
W5FU23	1	0.9817	0.9638	0.929	1.0186	0.9727	0.9376	1.028	0.9817	0.9204	1	0.9817	0.929	1
W5GYD8	1	0.9817	0.955	0.955	1.0093	0.9638	0.9638	1.0186	0.955	0.929	0.9817	0.9638	0.9376	1
W5G4X2	1	0.9817	1.0568	1.0864	1.0093	1.0666	1.0965	1.0093	1.028	0.9908	0.9908	1.028	1	1
W5GXJ1	1	0.9817	1.1376	1.0186	1.1169	1.1482	1.028	1.1272	1.0568	1.1588	0.9908	1.0666	1.1695	1
W5H454	1	0.9817	1	0.9908	1	1	1	1.0093	1	1	1	1	1.0093	1.0093
W5FFV3	1	0.9817	1.0186	1.0093	1	1.028	1.0186	1.0093	0.9817	0.9817	1.0093	0.9908	0.9908	1.0093
W5I6Q0	1	0.9817	0.9908	1.0093	1.0375	1	1.0186	1.0471	1.0093	0.9908	1	1.0186	0.9908	1.0093
A0A096UWB1	1	0.9817	1.028	0.9817	1.0093	1.0375	1	1.0186	1	1	1	1.0093	1.0093	1.0093
W4ZLV1	1	0.9817	0.8872	0.955	1	0.8872	0.955	1	1.0765	1.0093	1	1.0864	1.0186	1.0093
W5GBB3	1	0.9817	1.0186	0.9908	0.955	1.028	1	0.9638	1.0186	1	1	1.028	1	1.0093
A0A096USV4	1	0.9817	1	0.9817	0.955	1	0.9908	0.9638	0.9817	0.9462	1	0.9908	0.955	1.0093
W5GKT1	1	0.9817	0.9462	1	0.9727	0.955	1.0093	0.9817	1	1.0568	1	1.0093	1.0666	1.0093
W5GCG7	1	0.9817	1.1482	1.2474	0.871	1.1482	1.2474	0.871	0.871	1.0765	1	0.879	1.0864	1.0093
W5I632	1	0.9817	0.863	1.0471	0.929	0.871	1.0666	0.9376	0.955	0.9638	1	0.9638	0.9727	1.0093
W5HTG7	1	0.9817	0.9462	0.9817	1.0568	0.955	0.9908	1.0666	1.0471	1.0765	1	1.0568	1.0864	1.0093
W5G105	1	0.9817	1.028	0.879	1.0568	1.0375	0.879	1.0666	0.7656	0.955	1	0.7516	0.9727	1.0186
W5BRL1	1	0.9817	1	1.028	1.0568	1.0093	1.028	1.0666	1.028	1	1.0093	1.028	1.0093	1.0186
W5CM82	1	0.9817	1	1	0.9817	1.0093	1.0093	1	0.9908	1.0093	1	1.0093	1.0186	1.0186
W5EP86	1	0.9817	1.028	1.0666	1.028	1.0375	1.0765	1.0375	1.0186	1.0765	1.0093	1.028	1.0864	1.0186
W5GBC7	1	0.9817	1.028	1.0093	1.0093	1.0375	1.0186	1.0186	0.9638	0.9817	1.0093	0.9727	0.9908	1.0186
W5G4S5	1	0.9817	1.0093	1.0186	0.9817	1.0093	1.028	0.9908	0.9908	0.9638	1.0093	0.9908	0.9727	1.0186
W5FG07	1	0.9817	1.0375	1	1.0093	1.0471	1	1.0186	0.9727	1	1.0093	0.9727	1.0093	1.0186
W5FPF2	1	0.9817	0.6855	1.4588	1.0864	0.6918	1.4723	1.1066	1.2359	1.2134	0.9908	1.2474	1.2246	1.0186
W5DR05	1	0.9817	0.9817	0.863	0.9727	0.9908	0.871	0.9908	0.879	0.871	1	0.8872	0.8872	1.0186
W5I4Y2	1	0.9817	0.9817	0.9908	1.0093	0.9817	1	1.0186	1.0093	1.0186	1.0186	1.0093	1.0186	1.028
W5G9H9	1	0.9817	1.0093	0.9817	1.0568	1.0186	0.9908	1.0666	1.0186	1.0186	1.0186	1.028	1.028	1.028
W5F9T9	1	0.9817	1.0471	1.028	1.0375	1.0568	1.0471	1.0568	0.955	0.9638	1.0093	0.9727	0.9817	1.028
W5AE67	1	0.9817	1.1482	1.0965	1.0375	1.1695	1.1066	1.0471	1.1169	1.0965	1.0093	1.1272	1.1169	1.028
W5F2J7	1	0.9817	0.7727	0.8091	0.8472	0.7798	0.8166	0.8551	0.955	1.0568	1.0186	0.9727	1.0666	1.028
W5E6T8	1	0.9817	0.8872	0.9204	0.8954	0.8872	0.929	0.8954	1.0666	1.0471	1.0186	1.0765	1.0471	1.028
W5G4N7	1	0.9817	1.028	1.0093	1.0186	1.0471	1.028	1.0375	0.955	1	1.0186	0.9727	1.0186	1.028
W5CG63	1	0.9817	1.0666	0.8872	1.0568	1.0765	0.8954	1.0666	0.9908	0.9908	1.0186	1	1	1.028
W5FNY2	1	0.9817	1.0375	1.0375	1.0093	1.0471	1.0471	1.0186	1.0186	0.9817	1.0186	1.028	0.9908	1.028
W5AVY8	1	0.9817	1.0375	1	1.1169	1.0568	1.0093	1.1376	0.8872	1.0965	1.0186	0.9036	1.1169	1.028
W4ZZ25	1	0.9817	1.0093	1	1.0375	1.0186	1.0093	1.0471	1	1.0471	1.0186	1.0093	1.0568	1.0375
W5B2L1	1	0.9817	0.9908	0.9727	0.9727	0.9908	0.9817	0.9727	1.0093	1.0093	1.028	1.0186	1.0186	1.0375
W5HIC4	1	0.9817	1.028	0.9908	1.028	1.0375	1	1.0375	0.9817	0.929	1.028	0.9908	0.9462	1.0375
W5FFB6	1	0.9817	0.955	1.0471	0.9817	0.9638	1.0568	0.9908	1.0568	1.0568	1.028	1.0666	1.0568	1.0375
W5CI71	1	0.9817	1.0093	1.0375	0.9204	1.0186	1.0471	0.929	0.955	0.912	1.028	0.9638	0.9204	1.0375
W5DDQ4	1	0.9817	0.955	0.9817	0.9376	0.9638	0.9908	0.955	0.929	1.028	1.028	0.9376	1.0375	1.0375
W5D9M4	1	0.9817	0.9036	1.1695	0.8472	0.912	1.1803	0.8551	1.0186	1.1169	1.028	1.0186	1.1272	1.0375
W5BNY5	1	0.9817	1.1695	1	0.9817	1.1912	1.0186	0.9908	0.8872	0.9908	1.028	0.9036	1	1.0375
W5DQ48	1	0.9817	0.9817	0.8318	0.9908	0.9908	0.8395	1	0.955	1.0864	1.028	0.9638	1.0965	1.0375
W5H401	1	0.9817	1.1066	1.0666	1	1.1169	1.0765	1.0093	1.1376	1.0093	1.028	1.1482	1.0186	1.0375
A0A0C4BJJ8	1	0.9817	0.9908	0.9908	1	1	1	1	0.9908	1	1.0375	0.9908	1.0093	1.0471
W5GRX7	1	0.9817	0.9908	0.9727	1.0093	1	0.9908	1.028	0.9727	1.0186	1.0375	0.9817	1.028	1.0471
W5B9Q2	1	0.9817	0.955	1.0186	1.0864	0.9638	1.028	1.0965	0.9204	1.0093	1.0375	0.929	1.0186	1.0471
W5CR66	1	0.9817	0.9908	0.9817	0.9817	1.0093	0.9908	1	1	1	1.0375	1.0186	1.0093	1.0471
W4ZNT2	1	0.9817	1.028	1.028	1.0965	1.0375	1.0375	1.1066	0.9908	1.0666	1.0375	1	1.0765	1.0471
W5I4V0	1	0.9817	1.0568	0.955	0.9908	1.0568	0.955	0.9908	1	1.028	1.0471	1.0093	1.028	1.0471
A0A077RW85	1	0.9817	1.1066	1.0666	1.1695	1.1169	1.0765	1.1803	0.9376	1.0864	1.0375	0.9462	1.0965	1.0471
W5D9H9	1	0.9817	0.9817	1	1.0093	0.9908	1.0093	1.028	1.0471	0.955	1.0375	1.0568	0.9727	1.0471
A0A0C4B9L4	1	0.9817	0.9727	1.0471	0.8241	0.9817	1.0568	0.8318	0.7798	1	1.0375	0.787	1	1.0471
W5BMS0	1	0.9817	0.9727	0.8166	0.9727	0.9817	0.8241	0.9817	0.9817	1.0186	1.0568	0.9817	1.028	1.0568
W5D680	1	0.9817	1.028	1.0471	1.2359	1.028	1.0568	1.2359	0.9908	1.1588	1.0471	1	1.1695	1.0568
W5BSG4	1	0.9817	1.0375	1.0186	1.0765	1.0471	1.028	1.0864	1.2246	1.0471	1.0568	1.2359	1.0568	1.0568
W5HWL9	1	0.9817	0.955	0.9462	0.9908	0.9638	0.955	1	0.9036	1.0568	1.0568	0.912	1.0666	1.0568
A0A077RWT3	1	0.9817	1.2474	0.9638	0.8954	1.2589	0.9727	0.8954	1.2359	0.9727	1.0471	1.2359	0.9727	1.0568
W5DBT9	1	0.9817	1.0666	0.871	0.9638	1.0765	0.879	0.9638	1.0765	1.0568	1.0568	1.0864	1.0666	1.0568
W5A1Z0	1	0.9817	1.0471	1.0965	1.0965	1.0666	1.1169	1.1169	0.9036	0.9817	1.0375	0.912	1	1.0568
W5AM87	1	0.9817	1.1272	0.871	1.0186	1.1376	0.879	1.028	0.929	1.0093	1.0568	0.9376	1.028	1.0666
W5FQ13	1	0.9817	1.0186	0.9462	0.9817	1.028	0.955	0.9908	0.9036	0.9204	1.0568	0.9204	0.929	1.0666
W4ZZT4	1	0.9817	1.1803	1.1066	1.0965	1.1912	1.1066	1.1066	1.0568	0.9908	1.0568	1.0666	1	1.0666
W5EAL3	1	0.9817	1.2589	1.1588	1.0375	1.2823	1.1803	1.0471	1.0864	1.0093	1.0471	1.1066	1.0186	1.0666
W5G9F2	1	0.9817	1.0093	1.0375	0.9908	1.0186	1.0471	1	1.1169	1.0093	1.0568	1.1272	1.0186	1.0666
W5GHE1	1	0.9817	0.8395	1.0375	1.1272	0.8472	1.0375	1.1376	1.3305	0.8954	1.0666	1.3428	0.8954	1.0666
W5C0R0	1	0.9817	1.0666	1.0186	1.0186	1.0666	1.028	1.028	0.863	0.9036	1.0666	0.863	0.912	1.0765
W5DH34	1	0.9817	1.0375	0.9817	1.0186	1.0471	0.9908	1.028	1.0375	0.9908	1.0666	1.0471	1	1.0765
W5FU25	1	0.9817	0.9638	0.929	0.8872	0.9727	0.9376	0.8954	0.929	1.0471	1.0666	0.9376	1.0568	1.0765
W5GAX0	1	0.9817	1.0186	1.0093	1.0666	1.028	1.0186	1.0765	0.9908	1.0471	1.0666	1	1.0568	1.0765
W5ALZ8	1	0.9817	0.912	1.0375	0.9036	0.912	1.0375	0.912	1.0666	1.028	1.0666	1.0765	1.0375	1.0765
W5HCI6	1	0.9817	1.0864	0.9727	1.0375	1.0965	0.9817	1.0471	1.1169	0.9376	1.0666	1.1272	0.9376	1.0765
W5D1A8	1	0.9817	1.0375	1.028	1.028	1.0471	1.028	1.0375	1.0375	1.0864	1.0765	1.0375	1.0965	1.0864
W5A682	1	0.9817	0.9908	0.9727	1.028	1	0.9727	1.028	1.028	0.9204	1.0765	1.0375	0.9204	1.0864
W5AMH9	1	0.9817	1.2134	1.1169	1.1272	1.2246	1.1376	1.1482	1.0471	1.1272	1.0765	1.0568	1.1376	1.0864
W5IA69	1	0.9817	1.1066	1.0568	1.0568	1.1169	1.0666	1.0568	1.0186	1.0093	1.0765	1.028	1.0186	1.0864
W5F959	1	0.9817	1.0666	1.0375	1.1376	1.0765	1.0471	1.1482	1.1588	0.9908	1.0765	1.1695	1	1.0864
W5FWL5	1	0.9817	0.879	0.9638	1.0186	0.8872	0.9638	1.028	0.9727	1.2023	1.0864	0.9817	1.2134	1.0864
W5G8A5	1	0.9817	0.8954	1.0666	1.0666	0.9036	1.0864	1.0765	0.9727	1.1169	1.0765	0.9817	1.1272	1.0965
W5GGH7	1	0.9817	1.0568	0.9817	1.0375	1.0568	0.9908	1.0375	1.0568	0.912	1.0864	1.0568	0.912	1.0965
W5FZF3	1	0.9817	1.0093	1.0471	1.0568	1.0186	1.0568	1.0666	1.028	1.0568	1.0864	1.0375	1.0666	1.1066
A0A077S480	1	0.9817	1.1272	0.9462	1.0864	1.1376	0.9462	1.0965	0.9204	1.0375	1.0965	0.929	1.0471	1.1066
A0A077RUX3	1	0.9817	1.0471	1.0965	1.0375	1.0666	1.1066	1.0471	1.1169	1.0666	1.1066	1.1376	1.0765	1.1169
W5GU31	1	0.9817	1.0375	1.0568	0.9817	1.0471	1.0666	0.9908	0.9817	1.1482	1.1066	0.9908	1.1588	1.1169
W5GD27	1	0.9817	0.912	0.955	0.879	0.9204	0.9638	0.8872	1.0471	0.955	1.1169	1.0568	0.9638	1.1272
W5I8F2	1	0.9817	1.1272	1.028	1.1066	1.1482	1.0375	1.1169	0.9638	1.1376	1.1066	0.9727	1.1482	1.1272
W5G841	1	0.9817	1.2246	1.2023	0.9638	1.2246	1.2023	0.9727	1.0666	1.0864	1.1272	1.0765	1.0864	1.1272
W5GNE6	1	0.9817	1.1588	1.2706	1.0765	1.1695	1.2823	1.0864	1.1695	1.2589	1.1272	1.1912	1.2706	1.1376
W5ALY0	1	0.9817	1.1588	1.1272	1.1912	1.1803	1.1376	1.2134	1.1272	1.0375	1.1272	1.1482	1.0568	1.1376
A0A096UUF6	1	0.9817	1.0765	0.9204	1.1066	1.0864	0.929	1.1169	0.7943	0.863	1.1376	0.8017	0.871	1.1482
W5FMV1	1	0.9817	1.1066	1.0471	1.0965	1.1169	1.0666	1.1066	1.0765	1.0965	1.1272	1.0864	1.1169	1.1482
W5GA90	1	0.9817	1.0765	1.0375	1.0765	1.0864	1.0471	1.0864	1.0568	1.0375	1.1272	1.0765	1.0568	1.1482
A0A077S3X6	1	0.9817	0.9908	1.0375	1.0965	1	1.0568	1.1066	1.0375	1.0375	1.1482	1.0471	1.0568	1.1588
W5FC65	1	0.9817	1.0765	0.9908	1.028	1.0864	1	1.0471	1.0568	0.9727	1.1588	1.0765	0.9817	1.1695
W4ZQI1	1	0.9817	0.9817	1.0375	1.0765	0.9908	1.0471	1.0765	1.0765	1.1482	1.1695	1.0864	1.1588	1.1695
W5FK86	1	0.9817	1.1169	1.0093	1.0965	1.1272	1.0186	1.1066	1.028	1.1695	1.1695	1.0375	1.1803	1.1803
W5HIH3	1	0.9817	0.929	1.028	1	0.9376	1.0375	1.0093	1.1376	1.0864	1.2023	1.1482	1.0965	1.2134
W5FIU8	1	0.9817	1.0375	1.4454	1.0666	1.0471	1.4454	1.0765	1.3804	1.5276	1.2246	1.3804	1.5417	1.2246
W5FIY0	1	0.9817	1.3552	0.7943	1.3183	1.3677	0.8017	1.3305	1.1169	1.1066	1.2246	1.1272	1.1169	1.2359
W5CCP4	1	0.9817	1.0568	0.7516	1.0471	1.0666	0.7586	1.0568	0.9727	1.028	1.2706	0.9817	1.0375	1.2706
W4ZLL3	1	0.9817	1.1272	1.0666	1.3062	1.1376	1.0666	1.3183	1.1695	1.1695	1.2823	1.1803	1.1803	1.2823
W5G8G0	1	0.9817	1.0864	1.1169	1.0568	1.0864	1.1169	1.0666	1.1695	1.0375	1.3062	1.1803	1.0471	1.3062
A0A096UTI8	1	0.9817	0.9908	0.8395	1.0375	1.0093	0.8472	1.0568	1.1695	1.1588	1.2942	1.1912	1.1803	1.3183
W5GF21	1	0.9817	0.9908	0.7656	1.1376	1	0.7798	1.1482	0.8017	1.1588	1.9055	0.8091	1.1695	1.9231
W5GVD2	0.9908	0.9908	1.2474	1.1912	1.1376	1.2246	1.1912	1.1272	0.9204	1.2474	0.4169	0.8954	1.2134	0.4093
W5I2S1	0.9908	0.9908	0.955	0.7447	0.7178	0.9376	0.787	0.7244	0.8551	0.871	0.4742	0.8551	0.863	0.4742
W5CVJ9	0.9908	0.9908	0.8395	0.929	0.6368	0.8472	0.9462	0.6427	0.8551	0.6607	0.4966	0.8551	0.6792	0.5012
A0A077RTP7	0.9908	0.9908	1.0864	0.871	1.1169	1.0864	0.871	1.1169	1.1695	1.1169	0.5248	1.1695	1.1169	0.5346
W5A1T0	0.9908	0.9908	0.5754	0.6138	0.6427	0.5754	0.6194	0.6427	0.6546	0.6607	0.5754	0.6546	0.6607	0.5754
D8L9U0	0.9908	0.9908	0.7112	0.8954	0.787	0.7178	0.8954	0.787	0.6026	0.6427	0.6138	0.6081	0.6486	0.6081
D8L9A6	0.9908	0.9908	0.6252	0.8395	0.6607	0.6194	0.8395	0.6607	0.6855	0.6368	0.6194	0.6855	0.6368	0.6252
W5FL72	0.9908	0.9908	1.1169	0.955	1.0965	1.1169	0.9462	1.1169	0.6026	0.8954	0.6792	0.631	0.8954	0.6486
W5C322	0.9908	0.9908	1.0568	1.0666	1.3677	1.0568	1.0568	1.3677	1.0375	1.3677	0.7047	1.0568	1.3677	0.6546
W5HIS7	0.9908	0.9908	1.0965	1.0568	1.1588	1.1066	1.0666	1.1695	0.9638	0.7379	0.7047	0.9727	0.7447	0.7047
W5EP64	0.9908	0.9908	1.2474	1.2589	1.2706	1.2474	1.2589	1.2706	1.1803	1.2706	0.7244	1.1912	1.2706	0.7047
W5HA42	0.9908	0.9908	1.3305	0.8241	0.8166	1.2823	0.8241	0.8091	0.6918	0.6252	0.7244	0.6918	0.6081	0.7112
W5HR73	0.9908	0.9908	0.6982	0.787	0.4699	0.6982	0.787	0.4699	0.955	0.7244	0.7178	0.955	0.7244	0.7178
W4ZLV2	0.9908	0.9908	0.8318	0.9036	0.8091	0.8318	0.9036	0.8091	0.9727	0.863	0.7447	0.9727	0.863	0.7447
W5BVG9	0.9908	0.9908	1.1169	1.2706	0.863	1.1169	1.2589	0.863	1.1912	0.6982	0.7586	1.1912	0.6982	0.7586
W5H0K2	0.9908	0.9908	0.9727	1.0375	0.9817	0.9727	1.0375	0.9817	1.0568	0.9908	0.8017	1.0568	0.9908	0.7943
W5B1Q5	0.9908	0.9908	0.8954	0.8241	0.8091	0.8954	0.8241	0.8091	1.0375	0.6982	0.7943	1.0375	0.6982	0.7943
W5BL76	0.9908	0.9908	0.8166	0.7379	0.787	0.8166	0.7379	0.787	0.8954	0.7943	0.8091	0.8954	0.7943	0.8091
W5BE41	0.9908	0.9908	0.8091	0.5445	0.7656	0.8091	0.5297	0.7586	0.7244	0.8166	0.8166	0.7447	0.8166	0.8091
W5GZ83	0.9908	0.9908	0.9204	0.8551	0.9036	0.9204	0.8551	0.9036	0.863	0.8318	0.8166	0.863	0.8318	0.8166
W5E900	0.9908	0.9908	1	0.9036	0.871	1	0.912	0.871	0.7727	0.9204	0.8241	0.7798	0.9204	0.8241
W5HN69	0.9908	0.9908	0.8872	1	0.9036	0.8872	1	0.9036	0.9727	1	0.8241	0.9727	1	0.8241
W5AZ41	0.9908	0.9908	1.0471	0.9638	0.9817	1.0471	0.9638	0.9817	0.955	0.9908	0.8241	0.955	0.9908	0.8241
W5DHS7	0.9908	0.9908	0.9817	0.9462	0.8091	0.9817	0.9462	0.8166	0.673	0.7516	0.8241	0.673	0.7516	0.8318
W5AAN9	0.9908	0.9908	0.8017	0.8954	0.9462	0.8017	0.8872	0.9462	1.0093	0.955	0.8395	1.0093	0.955	0.8395
W5H6J8	0.9908	0.9908	0.8166	0.7516	1.2474	0.8166	0.7447	1.2474	0.5861	1.0568	0.8472	0.5861	1.0568	0.8472
W5CL00	0.9908	0.9908	0.912	0.9376	0.8241	0.912	0.9376	0.8318	0.863	0.929	0.8472	0.863	0.9376	0.8551
W5I3L9	0.9908	0.9908	0.9817	0.955	0.8166	0.9817	0.955	0.8166	0.9638	0.9376	0.8551	0.955	0.9376	0.8551
W5GG66	0.9908	0.9908	1.0093	1.0186	0.7244	1.0568	1.0375	0.7447	0.7516	0.912	0.8472	0.7656	0.912	0.863
W5GGY0	0.9908	0.9908	0.871	0.9727	0.871	0.871	0.9817	0.871	0.929	0.863	0.863	0.929	0.863	0.863
W5G1M8	0.9908	0.9908	0.929	0.863	0.871	0.929	0.863	0.863	0.8551	0.871	0.871	0.8551	0.863	0.863
W5BWG8	0.9908	0.9908	0.8872	0.8472	0.8395	0.8872	0.8472	0.8318	0.8395	0.8551	0.863	0.8395	0.8551	0.863
W5A0M3	0.9908	0.9908	0.9462	0.9036	0.8954	0.9462	0.9036	0.8954	0.879	0.8872	0.879	0.871	0.8872	0.871
A0A0C4BJ10	0.9908	0.9908	1.1066	1.1588	0.9817	1.1066	1.1588	0.9817	1	1	0.871	0.9908	1	0.871
W5BZW9	0.9908	0.9908	1.0666	0.9727	0.863	1.0666	0.9638	0.8551	0.9727	0.8872	0.8872	0.9638	0.879	0.879
W5H099	0.9908	0.9908	0.8954	0.879	0.863	0.8872	0.879	0.863	1.0093	0.8395	0.879	1	0.8395	0.879
W5ANX2	0.9908	0.9908	0.929	0.929	1.0093	0.929	0.929	1.0093	0.9817	0.955	0.8872	0.9817	0.955	0.8872
W5GV29	0.9908	0.9908	0.9204	0.863	0.9036	0.912	0.8551	0.9036	0.7798	0.9204	0.8954	0.7798	0.9204	0.8872
W5B8F8	0.9908	0.9908	0.7516	0.912	1.0765	0.7516	0.9204	1.0864	1.2359	1	0.8872	1.2474	1	0.8872
W5DP57	0.9908	0.9908	0.8872	0.8017	0.6918	0.8872	0.8017	0.6918	0.8166	0.787	0.8872	0.8091	0.787	0.8872
W5EBU6	0.9908	0.9908	0.9204	0.955	0.912	0.912	0.9462	0.9036	0.9817	0.9817	0.8872	0.9817	0.9727	0.8872
Q6V959	0.9908	0.9908	1.0375	0.9462	1.0568	1.0375	0.9462	1.0568	0.6668	0.871	0.8954	0.6668	0.871	0.8954
A0A077RXZ6	0.9908	0.9908	0.9036	0.9036	1.0765	0.8954	0.9036	1.0666	0.912	0.929	0.9036	0.9036	0.929	0.8954
W5GRS6	0.9908	0.9908	0.9727	0.8472	0.9036	0.9727	0.8472	0.9036	0.9204	0.9817	0.8954	0.9204	0.9817	0.8954
W5ENU9	0.9908	0.9908	1.0186	0.9727	0.929	1.0093	0.9638	0.929	0.8318	0.9036	0.9036	0.8318	0.9036	0.8954
W5H0U1	0.9908	0.9908	1.1066	0.9727	0.8241	1.1169	0.9727	0.8318	1.0765	1.0666	0.8872	1.0765	1.0666	0.8954
W5G208	0.9908	0.9908	0.7943	0.9638	0.929	0.7943	0.9638	0.929	0.9376	0.787	0.912	0.9376	0.787	0.9036
W5HJN4	0.9908	0.9908	1.0471	1.0093	1.0186	1.0375	1	1.0093	1.0186	0.9376	0.912	1.0093	0.9376	0.9036
W5HQB1	0.9908	0.9908	0.912	0.9908	1.1272	0.912	0.9908	1.1272	1.1066	1.1066	0.9036	1.1066	1.1066	0.9036
W5DCN3	0.9908	0.9908	0.9462	0.9204	0.9376	0.9376	0.9204	0.9376	0.929	1.028	0.9036	0.9204	1.0186	0.9036
W5EM40	0.9908	0.9908	0.9376	1.0375	1	0.929	1.0375	0.9908	1.0375	0.9908	0.912	1.0375	0.9908	0.912
W4ZNN7	0.9908	0.9908	0.8872	1.1272	0.912	0.8872	1.1272	0.9204	1.0765	0.8395	0.912	1.0765	0.8472	0.912
W5D7K8	0.9908	0.9908	1.0864	0.912	1.0568	1.0864	0.912	1.0568	1.0093	0.955	0.912	1.0093	0.955	0.912
W5CHR9	0.9908	0.9908	0.863	0.7656	0.8872	0.863	0.7727	0.8872	0.7798	0.8166	0.912	0.7798	0.8241	0.912
W5AX10	0.9908	0.9908	0.9462	0.9462	0.9638	0.9462	0.9462	0.9638	0.9727	0.9462	0.9204	0.9727	0.9462	0.9204
W5DMU9	0.9908	0.9908	0.9462	0.8954	0.8551	0.9462	0.8954	0.8551	0.8472	0.8551	0.9204	0.8472	0.8551	0.9204
W4ZRT8	0.9908	0.9908	0.9908	0.9638	0.9727	0.9908	0.9638	0.9727	0.955	0.9462	0.929	0.955	0.9462	0.9204
W5FAU6	0.9908	0.9908	0.8954	0.863	0.955	0.9036	0.863	0.955	0.871	0.9727	0.9204	0.879	0.9727	0.9204
W5B074	0.9908	0.9908	0.929	0.9638	0.955	0.929	0.9638	0.9462	0.8954	0.955	0.9204	0.8872	0.955	0.9204
W5A473	0.9908	0.9908	0.9638	0.9376	0.9817	0.9727	0.9376	0.9817	1.0093	0.929	0.929	1.0186	0.9376	0.929
W5GSF0	0.9908	0.9908	1	0.879	1	1	0.879	1	0.9462	0.929	0.929	0.9462	0.929	0.929
W5D7B8	0.9908	0.9908	1.028	1.0093	1.0375	1.028	1.0093	1.028	0.955	0.9638	0.9376	0.9462	0.9638	0.9376
W5F609	0.9908	0.9908	0.955	0.9462	0.9727	0.955	0.955	0.9727	0.871	1.0765	0.9376	0.871	1.0765	0.9376
W4ZUF5	0.9908	0.9908	0.9204	0.9036	0.9204	0.9204	0.8954	0.912	0.9376	0.9376	0.9376	0.9376	0.9376	0.9376
W5CSZ2	0.9908	0.9908	1	0.9908	0.9376	1	0.9908	0.9376	1.0186	0.9638	0.9376	1.0186	0.9638	0.9376
W5FRH5	0.9908	0.9908	1	0.955	1.028	1	0.9638	1.0375	1.028	0.9817	0.929	1.028	0.9817	0.9376
W4ZP90	0.9908	0.9908	1.028	0.9817	0.9638	1.028	0.9817	0.9638	0.9817	1.0186	0.9376	0.9817	1.0186	0.9376
W5F547	0.9908	0.9908	0.8472	0.8954	0.8872	0.8472	0.8954	0.8872	0.863	1.0186	0.929	0.863	1.0186	0.9376
W5A496	0.9908	0.9908	0.9204	0.631	0.912	0.9204	0.631	0.912	0.8166	1.0471	0.9462	0.8166	1.0471	0.9376
W5A983	0.9908	0.9908	0.955	0.955	0.9727	0.9462	0.955	0.9727	1.0666	1.0093	0.9462	1.0568	1.0093	0.9462
A0A077RWA8	0.9908	0.9908	1	1.0093	0.9462	1	1.0093	0.955	0.9462	0.9638	0.9376	0.955	0.9638	0.9462
W5BB25	0.9908	0.9908	0.879	0.9727	1.0186	0.879	0.9817	1.0186	1.0375	0.9817	0.9462	1.0471	0.9908	0.9462
W5I1B1	0.9908	0.9908	0.9462	0.9727	1.028	0.9462	0.9727	1.028	0.9817	1.028	0.9462	0.9817	1.028	0.9462
W5G1W9	0.9908	0.9908	0.955	0.9036	0.8954	0.955	0.9036	0.8954	0.8551	0.7727	0.9462	0.8551	0.7727	0.9462
W5FEH9	0.9908	0.9908	0.8318	0.955	0.8241	0.8318	0.9462	0.8241	0.8166	0.879	0.9462	0.8091	0.879	0.9462
W4ZWT1	0.9908	0.9908	0.9908	1.0186	0.9638	1	1.0186	0.9638	1.0093	1	0.9462	1.0093	1	0.9462
W5FHR6	0.9908	0.9908	0.955	0.8872	0.9204	0.955	0.8954	0.9204	1	0.9376	0.9462	1	0.9376	0.9462
W5ETP7	0.9908	0.9908	0.9462	0.955	0.9204	0.9462	0.9462	0.9204	0.9727	0.9204	0.9638	0.9727	0.9204	0.955
P93596	0.9908	0.9908	0.9727	0.955	0.9462	0.9727	0.955	0.9462	0.9638	1.0093	0.955	0.9638	1.0093	0.955
W5EQK1	0.9908	0.9908	0.9817	0.8954	1.0186	0.9817	0.8954	1.0093	0.863	1.0864	0.955	0.863	1.0765	0.955
W5DA55	0.9908	0.9908	1.0965	0.8872	0.955	1.0965	0.8872	0.955	0.912	0.9462	0.955	0.912	0.9462	0.955
W5HE14	0.9908	0.9908	1.0093	1.0568	1.0375	1.0093	1.0666	1.0471	1.0666	0.9638	0.9462	1.0666	0.9638	0.955
W5E8I4	0.9908	0.9908	0.9638	1.0093	0.9908	0.955	1.0093	0.9908	0.9638	0.9462	0.9638	0.955	0.9462	0.9638
W5DUE5	0.9908	0.9908	0.9727	0.9376	0.9727	0.9638	0.9376	0.9638	0.9727	0.9638	0.9638	0.9727	0.955	0.9638
A0A077REZ7	0.9908	0.9908	0.9908	0.9817	0.9908	0.9908	0.9817	1	0.9817	0.9908	0.9638	0.9817	0.9908	0.9638
W5HMX6	0.9908	0.9908	0.912	0.9036	0.7244	0.912	0.8954	0.7244	0.8241	0.8318	0.9638	0.8241	0.8318	0.9638
W5HEA4	0.9908	0.9908	0.9204	0.9908	0.9817	0.9204	0.9908	0.9817	0.9727	0.9727	0.9638	0.9638	0.9727	0.9638
W5BJ58	0.9908	0.9908	0.9817	1.028	0.9462	0.9817	1.028	0.9462	0.9204	0.9727	0.9638	0.9204	0.9817	0.9638
W5A6I9	0.9908	0.9908	0.9908	1.0186	0.9036	0.9908	1.0093	0.9036	1.1272	0.9462	0.9638	1.1272	0.9462	0.9638
A0A096UQD1	0.9908	0.9908	1.0471	1.0965	1.0965	1.0471	1.0965	1.0965	1.1066	1	0.9638	1.1066	1	0.9638
W5GBR8	0.9908	0.9908	1.0093	1.1169	1.0666	1.0093	1.1169	1.0666	1.1695	1.1695	0.9638	1.1695	1.1695	0.9638
W5AEG8	0.9908	0.9908	0.9817	1.0375	1.028	0.9908	1.0471	1.0375	1	1.0186	0.955	1.0093	1.028	0.9638
W5FH61	0.9908	0.9908	0.9727	0.9462	1.0471	0.9727	0.9462	1.0471	1.0568	1.0864	0.9638	1.0568	1.0864	0.9638
W5GCR1	0.9908	0.9908	0.871	0.9638	0.9727	0.871	0.9638	0.9638	0.9204	0.8318	0.9727	0.9204	0.8318	0.9638
W5C9K1	0.9908	0.9908	1.1272	0.9817	1.1272	1.1272	0.9817	1.1272	0.9817	1	0.955	0.9908	1.0093	0.9638
W5BEI2	0.9908	0.9908	1.0471	1	0.8166	1.0471	1.0093	0.8241	1	0.9204	0.9638	1	0.929	0.9638
W5FMF3	0.9908	0.9908	1.0093	1.0471	1.0093	1.0093	1.0471	1.0093	1.0186	0.9908	0.9727	1.0186	0.9908	0.9727
W5F1H1	0.9908	0.9908	0.9462	0.9376	0.9638	0.9462	0.9376	0.9638	0.955	0.9638	0.9727	0.955	0.9727	0.9727
W5GEQ9	0.9908	0.9908	0.9908	0.9638	0.9908	0.9817	0.9638	0.9908	0.9727	0.955	0.9817	0.9727	0.955	0.9727
W5BKF8	0.9908	0.9908	0.9908	1	0.9817	0.9908	1.0093	0.9908	1.0186	0.9204	0.9638	1.0186	0.929	0.9727
W5GE74	0.9908	0.9908	1.0864	1.2023	1.0864	1.0965	1.2134	1.0965	0.9727	1.1695	0.9638	0.9727	1.1803	0.9727
W5FBE9	0.9908	0.9908	0.9817	0.9908	0.9817	0.9817	0.9908	0.9817	0.9908	0.9908	0.9817	0.9908	0.9817	0.9817
W5I4W3	0.9908	0.9908	1.0093	1.0186	1	1.0093	1.0186	1	0.9908	1.0093	0.9817	0.9908	1.0093	0.9817
W5GEZ3	0.9908	0.9908	0.955	1.0666	1.0666	0.955	1.0666	1.0666	1.0471	1.0765	0.9817	1.0471	1.0765	0.9817
W5F5Z9	0.9908	0.9908	1.0093	0.9908	1	1.0093	0.9908	1	0.9727	0.9908	0.9817	0.9727	0.9908	0.9817
W5GZR3	0.9908	0.9908	1.0093	0.9908	0.9908	1.0093	1	0.9908	1.0965	0.9204	0.9817	1.0965	0.9204	0.9817
W5BGE4	0.9908	0.9908	1.0375	0.9727	1.1803	1.0375	0.9727	1.1803	0.912	1.0965	0.9817	0.912	1.0965	0.9817
W5DCL0	0.9908	0.9908	1.0471	0.9462	0.863	1.0471	0.9462	0.863	0.9462	0.8318	0.9817	0.9462	0.8318	0.9817
W5A5A9	0.9908	0.9908	0.929	0.8872	1.0568	0.9376	0.8954	1.0666	0.8017	1.0666	0.9817	0.8017	1.0666	0.9817
W5G1F4	0.9908	0.9908	0.9908	0.9727	0.955	0.9908	0.9727	0.955	0.9462	0.9204	0.9908	0.9462	0.9204	0.9908
W5E915	0.9908	0.9908	0.9727	1.0093	1.0093	0.9727	1	1	0.955	0.9638	0.9908	0.955	0.9638	0.9908
W5F935	0.9908	0.9908	0.9908	0.9817	0.9376	0.9908	0.9727	0.9376	1.0186	0.929	0.9908	1.0186	0.929	0.9908
W5DAU8	0.9908	0.9908	1	1	1	1	1	1.0093	0.9908	1	0.9817	0.9908	1	0.9908
W5F5B1	0.9908	0.9908	0.9462	0.9817	0.9817	0.9462	0.9727	0.9817	0.9462	0.9638	0.9908	0.9462	0.9638	0.9908
W5EGU8	0.9908	0.9908	0.9204	0.9036	0.9638	0.9204	0.9036	0.9638	0.955	1	0.9908	0.955	1	0.9908
W5CJ48	0.9908	0.9908	0.9908	0.9638	0.929	0.9908	0.9638	0.9204	0.955	0.9204	0.9908	0.955	0.9204	0.9908
W5I915	0.9908	0.9908	1.0093	1.0568	1.0375	1.0093	1.0471	1.0375	1.1912	1.0765	0.9908	1.1912	1.0765	0.9908
W5EUT2	0.9908	0.9908	0.9908	0.955	0.8954	0.9908	0.955	0.8954	0.9638	0.929	0.9908	0.9638	0.929	0.9908
A0A077RU32	0.9908	0.9908	1.0093	1.0375	1.028	1.0186	1.0375	1.028	1.0186	0.9908	0.9908	1.0186	1	1
W5D9N7	0.9908	0.9908	1.0666	0.9908	0.955	1.0568	0.9817	0.955	0.9817	0.9376	1	0.9727	0.9376	1
W5HV87	0.9908	0.9908	0.9817	1.0375	1.0093	0.9817	1.0375	1.0093	0.9376	0.9908	1	0.9376	0.9908	1
W5HSX2	0.9908	0.9908	0.9817	1.0093	1.0186	0.9817	1.0093	1.0186	0.9638	0.9727	0.9908	0.9727	0.9727	1
W5AYA4	0.9908	0.9908	1.028	1.0093	1.028	1.028	1.0093	1.028	0.9817	1.0375	1	0.9817	1.0375	1
W5H297	0.9908	0.9908	0.787	0.8318	0.673	0.787	0.8318	0.6607	0.7727	0.7311	1	0.7586	0.7244	1
W5ALV6	0.9908	0.9908	0.9036	0.9638	0.9908	0.9036	0.9727	1	1.0186	0.9727	0.9908	1.0186	0.9727	1
W5DLB0	0.9908	0.9908	0.9727	1.0965	1.0471	0.9727	1.0965	1.0471	0.929	0.9204	1	0.929	0.9204	1
W5E350	0.9908	0.9908	0.9727	0.9727	1.0093	0.9727	0.9727	1.0093	1.028	0.9908	0.9908	1.028	0.9908	1
W5I3W6	0.9908	0.9908	1.0666	0.9908	1.0568	1.0666	0.9908	1.0666	0.955	1.0568	1	0.955	1.0666	1
W5H2W8	0.9908	0.9908	0.863	0.8091	0.7311	0.863	0.8017	0.7244	0.9908	0.7516	1	0.9908	0.7447	1
W5GUP1	0.9908	0.9908	1.0093	1	0.9727	1.0093	1	0.9727	0.9817	0.9817	1.0093	0.9817	0.9817	1.0093
W5FEV1	0.9908	0.9908	0.863	0.8241	0.8954	0.863	0.8166	0.8954	0.7727	0.8954	1.0093	0.7727	0.8872	1.0093
W5ATQ6	0.9908	0.9908	0.9817	1.0093	1.0093	0.9817	1.0186	1.0186	0.9727	0.9817	1.0093	0.9727	0.9908	1.0093
W5AFK4	0.9908	0.9908	0.9908	1.0093	1	0.9908	1.0093	1	0.9908	1.0471	1.0093	0.9908	1.0471	1.0093
W5G5M1	0.9908	0.9908	0.929	1	0.9638	0.929	1.0093	0.9727	0.955	0.9817	1	0.9638	0.9817	1.0093
W5GAN8	0.9908	0.9908	1.028	1.0186	1	1.0186	1.0186	0.9908	1.0093	1.0093	1.0093	1.0093	1.0093	1.0093
W5AX94	0.9908	0.9908	1.0765	1.0471	1.0471	1.0765	1.0471	1.0471	1.0186	1	1.0093	1.0186	1	1.0093
A0A077RRF3	0.9908	0.9908	1.028	0.955	1.0093	1.028	0.955	1.0093	0.9908	0.9376	1.0093	0.9908	0.9376	1.0093
W5FM89	0.9908	0.9908	0.9727	0.9817	1.0471	0.9727	0.9817	1.0471	0.9908	0.9727	1.0093	0.9908	0.9727	1.0093
W5B328	0.9908	0.9908	1.0765	0.9817	1.0864	1.0765	0.9817	1.0765	1.0471	0.9908	1.0093	1.0471	0.9908	1.0093
W5A5F3	0.9908	0.9908	0.955	0.9204	1.028	0.955	0.9204	1.028	1.1169	0.929	1	1.1169	0.929	1.0093
A0A077RRH3	0.9908	0.9908	0.9376	0.9036	0.955	0.9376	0.912	0.955	0.929	0.912	1	0.9376	0.9204	1.0093
W4ZWI7	0.9908	0.9908	0.9376	1	1.0186	0.9376	1.0093	1.0186	1.0093	0.9036	1.0093	1.0093	0.9036	1.0093
W4ZNZ2	0.9908	0.9908	1.0093	1.0471	1.0186	1.0093	1.0471	1.0093	1.0093	1.028	1.0186	1.0093	1.028	1.0186
W5CBX7	0.9908	0.9908	1.0093	1.0186	1.028	1.0186	1.0186	1.028	1	0.9908	1.0186	1	1	1.0186
W5A959	0.9908	0.9908	1.0093	0.9376	0.9727	1	0.929	0.9727	1.0093	0.9817	1.028	1.0093	0.9727	1.0186
W5GX95	0.9908	0.9908	0.9462	1	1.0186	0.9462	1	1.0093	0.9817	1	1.0186	0.9817	0.9908	1.0186
W5HJS7	0.9908	0.9908	1.028	0.9727	1.0666	1.028	0.9727	1.0765	0.9727	0.9908	1.0186	0.9727	0.9908	1.0186
W5GK95	0.9908	0.9908	0.9727	1.028	1.0965	0.9638	1.028	1.0965	1.0186	0.9727	1.0186	1.0186	0.9727	1.0186
W5CL97	0.9908	0.9908	0.9638	0.8954	1	0.9727	0.8954	1	0.9204	0.9727	1.0093	0.9204	0.9817	1.0186
W5CCU1	0.9908	0.9908	0.9817	0.9638	0.9204	0.9817	0.9638	0.912	0.9908	0.9204	1.028	0.9908	0.9204	1.0186
W5HJY2	0.9908	0.9908	1.1066	1.0864	1.0375	1.1066	1.0864	1.0375	1.0186	0.9462	1.028	1.0186	0.9462	1.028
W5AXA8	0.9908	0.9908	1.0375	1.0093	0.9817	1.0375	1	0.9817	0.912	0.9817	1.028	0.912	0.9727	1.028
W5H6F9	0.9908	0.9908	1.028	0.9727	1.0375	1.028	0.9817	1.0375	1.028	1	1.028	1.028	1	1.028
W5BWV0	0.9908	0.9908	1.0666	1.028	1.0093	1.0666	1.028	1.0093	1.0666	1.0471	1.028	1.0666	1.0375	1.028
W5FCU3	0.9908	0.9908	0.9638	1.0093	0.9817	0.9638	1	0.9817	0.9376	0.9376	1.028	0.9376	0.9376	1.028
W5F0R3	0.9908	0.9908	0.9727	1.0568	1.028	0.9727	1.0471	1.0186	1.0093	0.912	1.028	1.0093	0.9036	1.028
W5E6V3	0.9908	0.9908	0.9462	0.9376	0.9908	0.9462	0.9376	1	0.9727	0.9638	1.0375	0.9727	0.9638	1.0375
W5B486	0.9908	0.9908	0.863	0.9462	0.912	0.863	0.9462	0.912	1.1066	1.0965	1.0375	1.1066	1.1066	1.0375
W5DT58	0.9908	0.9908	1.1695	1.0568	1.1169	1.1695	1.0568	1.1169	0.8954	0.9638	1.0375	0.8954	0.9638	1.0375
W5A5E0	0.9908	0.9908	1.028	1.0375	1.0186	1.028	1.0375	1.0186	1.0666	1.0965	1.0375	1.0666	1.0965	1.0375
W5E3V0	0.9908	0.9908	1.0666	0.929	1.1066	1.0666	0.929	1.0965	1.0375	0.9908	1.0471	1.0375	0.9817	1.0375
W5FLH5	0.9908	0.9908	0.9908	0.8551	1.1912	0.9908	0.8551	1.2023	0.8551	1	1.028	0.8551	1	1.0375
W5GBF3	0.9908	0.9908	0.9908	0.9817	1.0093	0.9908	0.9817	1.0093	0.9817	0.9638	1.0471	0.9817	0.9638	1.0471
W5GB27	0.9908	0.9908	1.0765	1.0765	1.0093	1.0765	1.0765	1.0093	1.028	1	1.0568	1.028	1	1.0471
A0A080YUL6	0.9908	0.9908	1.0568	1.1695	1.0765	1.0568	1.1695	1.0765	1.0568	1	1.0471	1.0471	0.9908	1.0471
W5FW76	0.9908	0.9908	1.0186	1.1695	1.1695	1.0093	1.1695	1.1695	1.0375	1.2246	1.0471	1.0375	1.2246	1.0471
W5C9F4	0.9908	0.9908	1.0471	1.028	1.028	1.0471	1.0186	1.028	1.0093	1.0093	1.0568	1	1.0093	1.0568
W5G396	0.9908	0.9908	1.0093	0.9376	1.0186	1.0093	0.9376	1.0186	0.9462	0.9462	1.0568	0.9462	0.9462	1.0568
W5GI54	0.9908	0.9908	1.1376	1.0375	1.0568	1.1376	1.0375	1.0568	0.9638	0.9638	1.0568	0.9638	0.955	1.0568
W5FCR0	0.9908	0.9908	1.0471	1.0864	0.955	1.0471	1.0765	0.955	1.0765	1.0471	1.0568	1.0666	1.0375	1.0568
W5EPB6	0.9908	0.9908	1.0471	1.0471	0.9908	1.0568	1.0471	0.9908	0.9638	0.9638	1.0568	0.9727	0.9638	1.0568
W5G4L3	0.9908	0.9908	1.0568	1.0864	0.9817	1.0568	1.0864	0.9817	0.9638	0.9376	1.0568	0.9638	0.9376	1.0568
A0A096US85	0.9908	0.9908	1.1272	1.028	1.1588	1.1272	1.028	1.1695	1.3428	1.3183	1.0568	1.3552	1.3305	1.0568
W5BWC6	0.9908	0.9908	1.0471	0.597	1.1272	1.0568	0.597	1.1272	0.8551	1.028	1.0471	0.8551	1.028	1.0568
W5GM22	0.9908	0.9908	1.0186	0.9727	1.0093	1.0186	0.9727	1.0093	1.0093	0.9727	1.0666	1.0093	0.9727	1.0666
W5B8Z6	0.9908	0.9908	0.9908	1	0.9727	0.9908	1	0.9727	1.0093	1.0666	1.0666	1.0186	1.0666	1.0666
W5E6F3	0.9908	0.9908	1.0471	1.0666	0.9908	1.0471	1.0765	1	1.0093	0.9908	1.0666	1.0093	0.9908	1.0666
P58386	0.9908	0.9908	0.9908	0.929	0.8166	0.9908	0.9376	0.8166	0.9908	1.0765	1.0666	0.9908	1.0765	1.0666
W5B8D6	0.9908	0.9908	0.929	0.9908	0.9727	0.929	0.9908	0.9727	1.0965	0.9376	1.0666	1.0965	0.9376	1.0666
W5FUF0	0.9908	0.9908	1.0093	1.0375	1.0375	1.0186	1.0375	1.0375	1.0471	1.0568	1.0765	1.0471	1.0568	1.0765
A0A077RSB4	0.9908	0.9908	1.2942	1.0965	1.028	1.3062	1.1066	1.0375	0.955	1.0093	1.0666	0.9638	1.0186	1.0765
W5GPH0	0.9908	0.9908	1.1066	1.0186	1.0375	1.1066	1.0186	1.0375	1.1066	0.9727	1.0765	1.1066	0.9727	1.0765
W5FHK9	0.9908	0.9908	1.0864	1.0568	1.0864	1.0864	1.0471	1.0864	1.0568	1.0965	1.0864	1.0568	1.0965	1.0765
A0A096UTX6	0.9908	0.9908	1.0965	0.9908	1	1.0965	0.9908	1	0.9908	0.9817	1.0666	0.9908	0.9817	1.0765
W5HZ63	0.9908	0.9908	1	1.0375	1.0093	1	1.0375	1.0093	0.879	1.0375	1.0864	0.879	1.0375	1.0864
W5GFK3	0.9908	0.9908	1.0375	1.0375	1.0375	1.0375	1.0375	1.0471	1.0864	1.028	1.0864	1.0965	1.028	1.0864
W5CFF0	0.9908	0.9908	1.0568	0.9817	1.0471	1.0471	0.9817	1.0471	1.0186	1.0765	1.0864	1.0186	1.0765	1.0864
W5BUR9	0.9908	0.9908	1.028	1.0375	1.0765	1.028	1.0375	1.0765	1.028	1.1272	1.0864	1.0186	1.1169	1.0864
A0A077RXD1	0.9908	0.9908	1.0093	1.028	1.0568	1.0093	1.028	1.0568	0.9817	1.0093	1.0864	0.9817	1.0093	1.0864
W4ZTV1	0.9908	0.9908	0.9638	0.929	0.9817	0.9727	0.929	0.9817	0.9817	0.9727	1.0864	0.9908	0.9727	1.0864
W5DSA8	0.9908	0.9908	1.0864	1.028	0.9817	1.0864	1.0375	0.9908	1.0864	1.1169	1.0765	1.0864	1.1169	1.0864
W5C2Z7	0.9908	0.9908	1.0765	1.0375	1.0375	1.0864	1.0375	1.0375	1.0186	1	1.0965	1.0186	1.0093	1.0965
[truncated: 1,835 more rows]
