# Supplementary material for: iTRAQ-based quantitative proteomic analysis reveals the lateral meristem developmental mechanism for branched spike development in tetraploid wheat (Triticum turgidum L.)
Source: BMC Genomics. 2018 Apr 2;19:228. doi: 10.1186/s12864-018-4607-z (PMC5879928; doi:10.1186/s12864-018-4607-z)
Supplement: Supplementary file 3 — Table S3. The expressional models of 104 DAPs in bh51_bh50 and bh53_bh50. (XLS 29 kb) [file 12864_2018_4607_MOESM3_ESM.xls]

## Sheet: Sheet1
Uniprot ID	bh51_bh50	bh53_bh50
W5E3M3	2.38833	1.80625
W5GUY7	2.32302	1.9917
W4ZPI7	2.27363	1.85061
W5BLU3	2.26668	1.93022
W5G715	2.12874	1
W5AQ98	1.93455	2.09507
W5DZ32	1.89737	1.67249
W5E5A9	1.88818	1.6449
A0A096URG5	1.8025	1.74352
W5AEB3	1.76786	1
W5G4W4	1.72668	1.60659
A0A077S7Z9	1.68997	1.61888
W5EHV4	1.68763	1
A0A1D5YPJ3	1.6764	1.51738
W5FTF6	1.67249	1
W5FH53	1.65176	1.82008
W4ZPF8	1.63694	1
W5GU54	1.59822	2.07502
W5HUW0	1.58092	1
W5A7F0	1.58008	1.56049
W5HNK1	1.56049	1
W5FYM6	1.51782	1
W5GX99	1.51572	1
W5GE07	1.5042	1
W5I035	1	0.604578
W5HSX7	1	0.446583
W5HS14	1	0.571965
W5HNP5	1	0.550189
W5HH72	1	2.31498
W5H0M5	1	0.600818
W5GE73	1	0.632002
W5FUL6	1	0.479965
W5FPM1	1	1.56266
W5FJ36	1	1.52309
W5FCQ0	1	1.56808
W5FCI5	1	0.61005
W5F147	1	1.69584
W5ESF2	1	0.419575
W5ERV7	1	0.625898
W5EM56	1	0.559806
W5E9G6	1	0.571965
W5DVK3	1	1.58227
W5DP11	1	1.77522
W5CDZ7	1	0.551335
W5BKM0	1	0.585199
W5BKJ3	1	0.602486
W5ATF3	1	0.635957
W5ASI4	1	0.505927
W5ASA4	1	0.642603
W5APU0	1	0.632002
W5AN20	1	1.53723
W5ALS3	1	1.52098
W5A9W9	1	0.652477
W5A710	1	1.67481
W4ZPS8	1	0.659754
D8L9U0	1	0.626332
D8L9A6	1	0.653836
A0A077S2A9	1	1.5042
A0A077RZG7	1	0.421323
W5A3B9	0.6643	0.582283
W5FJF8	0.661586	1
W5HU16	0.659754	1
W5HXG5	0.656561	1
W5F841	0.650671	0.570382
W5G312	0.643495	1
W5HR73	0.642603	1
W5BPH7	0.641713	1
W5AR89	0.640824	0.665726
W5GX62	0.635957	1
W5DBH3	0.630867	1
W5CDK9	0.628071	1
W5C9J2	0.624165	1
W5I1N1	0.618566	1
W5ABV2	0.617709	0.532923
W5GFL5	0.616426	0.611744
W5A1T0	0.616426	0.634635
A0A077RTU6	0.613868	1
W5DWN6	0.610897	0.579146
W5A4I6	0.607533	1
W5DX10	0.605417	1
W5D7U7	0.603322	0.621575
W5BQ81	0.592546	0.457867
W5DNF1	0.591726	1.75078
A0A077RWA8	0.590833	0.462867
W4ZTN9	0.583579	1
W5FBW2	0.573554	0.566835
W5HTI2	0.572759	0.639936
W5H136	0.572759	1
W5DLP4	0.572759	1
W5EJA0	0.568408	0.528875
W5HXT7	0.567621	1
W5I6T8	0.56331	1
W5HB91	0.550571	0.319082
W5ALP4	0.529609	0.577143
W5ASV5	0.477973	0.531448
W5AK23	0.463294	1
W5AJW7	0.438607	0.376051
W5C595	0.408102	0.233744
P12463	0.403601	0.588861
W5F969	0.357992	0.392564
W5CJQ7	0.31864	0.125087
W5DN83	0.294227	1
A0A096UKP8	0.276241	0.211247
W5AM41	0.200129	0.150935
