# Supplementary material for: iTRAQ-based quantitative proteomic analysis reveals the lateral meristem developmental mechanism for branched spike development in tetraploid wheat (Triticum turgidum L.)
Source: BMC Genomics. 2018 Apr 2;19:228. doi: 10.1186/s12864-018-4607-z (PMC5879928; doi:10.1186/s12864-018-4607-z)
Supplement: Supplementary file 4 — Table S4. Results of GO and KEGG analysis of 38 common expressed DAPs. (XLS 38 kb) [file 12864_2018_4607_MOESM4_ESM.xls]

## Sheet: GO
#Term	Database	ID	Ontology (aspect)	Input number	Background number	P-Value	Corrected P-Value	Input	Hyperlink
organelle organization	Gene Ontology	GO:0006996	BP	6	1156	0.000911793	0.025779	Q84W92|Q9ZVD5|P26569|Q9ATB4|Q9C500|Q9LQQ4	http://amigo.geneontology.org/cgi-bin/amigo/term_details?term=GO:0006996
post-embryonic development	Gene Ontology	GO:0009791	BP	6	1490	0.003298	0.0462715	Q9C566|O49485|Q05431|Q9C500|Q84W92|P25858	http://amigo.geneontology.org/cgi-bin/amigo/term_details?term=GO:0009791
chromatin organization	Gene Ontology	GO:0006325	BP	5	297	1.18627e-05	0.00277191	Q9ATB4|P26569|Q9ZVD5|Q9LQQ4|Q84W92	http://amigo.geneontology.org/cgi-bin/amigo/term_details?term=GO:0006325
chromosome organization	Gene Ontology	GO:0051276	BP	5	426	6.48353e-05	0.00692181	Q9ATB4|P26569|Q9ZVD5|Q9LQQ4|Q84W92	http://amigo.geneontology.org/cgi-bin/amigo/term_details?term=GO:0051276
response to temperature stimulus	Gene Ontology	GO:0009266	BP	5	537	0.000189606	0.0101861	Q84L30|Q9ATB4|P25858|Q05431|Q9S7C0	http://amigo.geneontology.org/cgi-bin/amigo/term_details?term=GO:0009266
macromolecular complex subunit organization	Gene Ontology	GO:0043933	BP	5	686	0.000577797	0.0189447	Q9ATB4|P26569|Q9ZVD5|Q9LQQ4|Q84W92	http://amigo.geneontology.org/cgi-bin/amigo/term_details?term=GO:0043933
peptidyl-amino acid modification	Gene Ontology	GO:0018193	BP	4	227	8.18894e-05	0.00692181	Q9C566|Q9ATB4|Q9ZVD5|Q84W92	http://amigo.geneontology.org/cgi-bin/amigo/term_details?term=GO:0018193
histone modification	Gene Ontology	GO:0016570	BP	3	116	0.000232525	0.0101861	Q9ATB4|Q9ZVD5|Q84W92	http://amigo.geneontology.org/cgi-bin/amigo/term_details?term=GO:0016570
response to heat	Gene Ontology	GO:0009408	BP	3	188	0.000924646	0.025779	P25858|Q05431|Q9S7C0	http://amigo.geneontology.org/cgi-bin/amigo/term_details?term=GO:0009408
covalent chromatin modification	Gene Ontology	GO:0016569	BP	3	199	0.00108662	0.0262663	Q9ATB4|Q9ZVD5|Q84W92	http://amigo.geneontology.org/cgi-bin/amigo/term_details?term=GO:0016569
nucleosome assembly	Gene Ontology	GO:0006334	BP	2	50	0.00125886	0.0290127	P26569|Q9LQQ4	http://amigo.geneontology.org/cgi-bin/amigo/term_details?term=GO:0006334
nucleosome organization	Gene Ontology	GO:0034728	BP	2	52	0.00135685	0.0290127	P26569|Q9LQQ4	http://amigo.geneontology.org/cgi-bin/amigo/term_details?term=GO:0034728
histone methylation	Gene Ontology	GO:0016571	BP	2	53	0.00140718	0.0290127	Q9ZVD5|Q84W92	http://amigo.geneontology.org/cgi-bin/amigo/term_details?term=GO:0016571
chromatin assembly	Gene Ontology	GO:0031497	BP	2	54	0.00145838	0.0292093	P26569|Q9LQQ4	http://amigo.geneontology.org/cgi-bin/amigo/term_details?term=GO:0031497
chromatin assembly or disassembly	Gene Ontology	GO:0006333	BP	2	62	0.00189966	0.0359908	P26569|Q9LQQ4	http://amigo.geneontology.org/cgi-bin/amigo/term_details?term=GO:0006333
DNA packaging	Gene Ontology	GO:0006323	BP	2	64	0.00201869	0.0364435	P26569|Q9LQQ4	http://amigo.geneontology.org/cgi-bin/amigo/term_details?term=GO:0006323
protein methylation	Gene Ontology	GO:0006479	BP	2	65	0.00207951	0.0364435	Q9ZVD5|Q84W92	http://amigo.geneontology.org/cgi-bin/amigo/term_details?term=GO:0006479
protein alkylation	Gene Ontology	GO:0008213	BP	2	65	0.00207951	0.0364435	Q9ZVD5|Q84W92	http://amigo.geneontology.org/cgi-bin/amigo/term_details?term=GO:0008213
protein-DNA complex assembly	Gene Ontology	GO:0065004	BP	2	77	0.00287619	0.044117	P26569|Q9LQQ4	http://amigo.geneontology.org/cgi-bin/amigo/term_details?term=GO:0065004
protein-DNA complex subunit organization	Gene Ontology	GO:0071824	BP	2	79	0.00302085	0.044117	P26569|Q9LQQ4	http://amigo.geneontology.org/cgi-bin/amigo/term_details?term=GO:0071824
intracellular part	Gene Ontology	GO:0044424	CC	26	18791	0.00295328	0.044117	Q9C566|Q9LHG9|Q94A40|Q94AK8|Q9LQQ4|Q84TF0|Q9M0F5|O49485|Q9ZVD5|Q05431|Q9S7C0|F4INY4|P59226|Q9ATB4|Q84L30|Q96520|Q9MAB3|O22898|P26569|Q8H0V1|Q94AH8|Q8VZH2|Q6TBX7|Q9C500|Q84W92|P25858	http://amigo.geneontology.org/cgi-bin/amigo/term_details?term=GO:0044424
intracellular	Gene Ontology	GO:0005622	CC	26	18806	0.00300308	0.044117	Q9C566|Q9LHG9|Q94A40|Q94AK8|Q9LQQ4|Q84TF0|Q9M0F5|O49485|Q9ZVD5|Q05431|Q9S7C0|F4INY4|P59226|Q9ATB4|Q84L30|Q96520|Q9MAB3|O22898|P26569|Q8H0V1|Q94AH8|Q8VZH2|Q6TBX7|Q9C500|Q84W92|P25858	http://amigo.geneontology.org/cgi-bin/amigo/term_details?term=GO:0005622
intracellular membrane-bounded organelle	Gene Ontology	GO:0043231	CC	25	16573	0.000989312	0.025779	Q9LHG9|Q94A40|Q94AK8|Q9LQQ4|Q84TF0|Q9M0F5|O49485|Q9ZVD5|Q05431|Q9S7C0|F4INY4|P59226|Q9ATB4|Q84L30|Q96520|Q9MAB3|O22898|P26569|Q8H0V1|Q94AH8|Q8VZH2|Q6TBX7|Q9C500|Q84W92|P25858	http://amigo.geneontology.org/cgi-bin/amigo/term_details?term=GO:0043231
membrane-bounded organelle	Gene Ontology	GO:0043227	CC	25	16576	0.000992914	0.025779	Q9LHG9|Q94A40|Q94AK8|Q9LQQ4|Q84TF0|Q9M0F5|O49485|Q9ZVD5|Q05431|Q9S7C0|F4INY4|P59226|Q9ATB4|Q84L30|Q96520|Q9MAB3|O22898|P26569|Q8H0V1|Q94AH8|Q8VZH2|Q6TBX7|Q9C500|Q84W92|P25858	http://amigo.geneontology.org/cgi-bin/amigo/term_details?term=GO:0043227
intracellular organelle	Gene Ontology	GO:0043229	CC	25	16846	0.00137142	0.0290127	Q9LHG9|Q94A40|Q94AK8|Q9LQQ4|Q84TF0|Q9M0F5|O49485|Q9ZVD5|Q05431|Q9S7C0|F4INY4|P59226|Q9ATB4|Q84L30|Q96520|Q9MAB3|O22898|P26569|Q8H0V1|Q94AH8|Q8VZH2|Q6TBX7|Q9C500|Q84W92|P25858	http://amigo.geneontology.org/cgi-bin/amigo/term_details?term=GO:0043229
organelle	Gene Ontology	GO:0043226	CC	25	16849	0.00137629	0.0290127	Q9LHG9|Q94A40|Q94AK8|Q9LQQ4|Q84TF0|Q9M0F5|O49485|Q9ZVD5|Q05431|Q9S7C0|F4INY4|P59226|Q9ATB4|Q84L30|Q96520|Q9MAB3|O22898|P26569|Q8H0V1|Q94AH8|Q8VZH2|Q6TBX7|Q9C500|Q84W92|P25858	http://amigo.geneontology.org/cgi-bin/amigo/term_details?term=GO:0043226
cytoplasm	Gene Ontology	GO:0005737	CC	22	12142	0.000247024	0.0101861	Q9C566|Q9LHG9|Q94AK8|Q9LQQ4|Q84TF0|Q9M0F5|O49485|Q94A40|Q05431|Q9S7C0|F4INY4|P26569|Q84L30|Q96520|O22898|Q8H0V1|Q94AH8|Q8VZH2|Q6TBX7|Q9C500|Q84W92|P25858	http://amigo.geneontology.org/cgi-bin/amigo/term_details?term=GO:0005737
cytoplasmic part	Gene Ontology	GO:0044444	CC	21	9941	3.65541e-05	0.00512489	Q9C566|Q94AH8|Q84TF0|Q9M0F5|O49485|Q9LHG9|Q96520|Q8VZH2|O22898|Q94A40|Q05431|Q9S7C0|Q84L30|Q8H0V1|Q9C500|Q84W92|P26569|Q6TBX7|P25858|Q9LQQ4|Q94AK8	http://amigo.geneontology.org/cgi-bin/amigo/term_details?term=GO:0044444
nucleus	Gene Ontology	GO:0005634	CC	17	9025	0.00221911	0.0369596	Q8VZH2|Q9ATB4|Q9LHG9|Q94AK8|Q9MAB3|O22898|Q9ZVD5|Q9S7C0|Q84L30|Q84TF0|Q9C500|Q9LQQ4|P59226|Q84W92|P26569|P25858|F4INY4	http://amigo.geneontology.org/cgi-bin/amigo/term_details?term=GO:0005634
cytosol	Gene Ontology	GO:0005829	CC	13	1939	1.48986e-08	1.04439e-05	Q9C566|Q84TF0|Q9M0F5|Q9LHG9|Q94AK8|Q8VZH2|Q94A40|Q05431|Q9S7C0|Q84L30|Q9C500|Q84W92|P25858	http://amigo.geneontology.org/cgi-bin/amigo/term_details?term=GO:0005829
organelle part	Gene Ontology	GO:0044422	CC	13	4541	0.00020954	0.0101861	Q8VZH2|Q9M0F5|O49485|Q9MAB3|Q94A40|Q05431|Q9ZVD5|Q6TBX7|Q9C500|P59226|P26569|P25858|Q9LQQ4	http://amigo.geneontology.org/cgi-bin/amigo/term_details?term=GO:0044422
intracellular organelle part	Gene Ontology	GO:0044446	CC	12	4528	0.000861962	0.025779	Q9M0F5|O49485|Q9MAB3|Q94A40|Q05431|Q9ZVD5|Q6TBX7|Q9C500|P59226|P26569|P25858|Q9LQQ4	http://amigo.geneontology.org/cgi-bin/amigo/term_details?term=GO:0044446
non-membrane-bounded organelle	Gene Ontology	GO:0043228	CC	7	1442	0.000473114	0.0167139	Q9LHG9|Q9MAB3|Q9ZVD5|P26569|P59226|Q94AK8|Q9LQQ4	http://amigo.geneontology.org/cgi-bin/amigo/term_details?term=GO:0043228
intracellular non-membrane-bounded organelle	Gene Ontology	GO:0043232	CC	7	1442	0.000473114	0.0167139	Q9LHG9|Q9MAB3|Q9ZVD5|P26569|P59226|Q94AK8|Q9LQQ4	http://amigo.geneontology.org/cgi-bin/amigo/term_details?term=GO:0043232
nuclear part	Gene Ontology	GO:0044428	CC	5	1020	0.00330039	0.0462715	P26569|Q9MAB3|Q9C500|Q9ZVD5|Q9LQQ4	http://amigo.geneontology.org/cgi-bin/amigo/term_details?term=GO:0044428
chromosomal part	Gene Ontology	GO:0044427	CC	4	247	0.00011281	0.00790797	P26569|Q9LQQ4|P59226|Q9ZVD5	http://amigo.geneontology.org/cgi-bin/amigo/term_details?term=GO:0044427
chromosome	Gene Ontology	GO:0005694	CC	4	299	0.000232022	0.0101861	P26569|Q9LQQ4|P59226|Q9ZVD5	http://amigo.geneontology.org/cgi-bin/amigo/term_details?term=GO:0005694
nucleosome	Gene Ontology	GO:0000786	CC	3	79	7.71102e-05	0.00692181	P26569|Q9LQQ4|P59226	http://amigo.geneontology.org/cgi-bin/amigo/term_details?term=GO:0000786
DNA packaging complex	Gene Ontology	GO:0044815	CC	3	83	8.88678e-05	0.00692181	P26569|Q9LQQ4|P59226	http://amigo.geneontology.org/cgi-bin/amigo/term_details?term=GO:0044815
protein-DNA complex	Gene Ontology	GO:0032993	CC	3	106	0.000179484	0.0101861	P26569|Q9LQQ4|P59226	http://amigo.geneontology.org/cgi-bin/amigo/term_details?term=GO:0032993
binding	Gene Ontology	GO:0005488	MF	20	10638	0.000476858	0.0167139	Q9C566|Q9ZVD5|Q8VZH2|O49485|Q84L30|Q96520|Q9MAB3|O22898|Q6TBX7|Q05431|Q9S7C0|Q8H0V1|P26569|Q9LQQ4|P59226|Q84W92|Q9ATB4|Q9FJH6|P25858|F4INY4	http://amigo.geneontology.org/cgi-bin/amigo/term_details?term=GO:0005488
organic cyclic compound binding	Gene Ontology	GO:0097159	MF	17	6498	3.1157e-05	0.00512489	Q8VZH2|Q84L30|Q96520|Q9MAB3|O22898|Q9ZVD5|Q05431|Q9S7C0|Q6TBX7|P26569|Q9LQQ4|P59226|O49485|Q9ATB4|Q9FJH6|P25858|F4INY4	http://amigo.geneontology.org/cgi-bin/amigo/term_details?term=GO:0097159
heterocyclic compound binding	Gene Ontology	GO:1901363	MF	16	6480	0.000139179	0.0088695	Q84L30|Q96520|Q9MAB3|O22898|Q9ZVD5|Q05431|Q9S7C0|Q6TBX7|P26569|Q9LQQ4|P59226|O49485|Q9ATB4|Q9FJH6|P25858|F4INY4	http://amigo.geneontology.org/cgi-bin/amigo/term_details?term=GO:1901363
chromatin	Gene Ontology	GO:0000785	MF	4	133	1.06214e-05	0.00277191	P26569|Q9LQQ4|P59226|Q9ZVD5	http://amigo.geneontology.org/cgi-bin/amigo/term_details?term=GO:0000785
protein heterodimerization activity	Gene Ontology	GO:0046982	MF	3	161	0.000594556	0.0189447	Q9LQQ4|P59226|Q84W92	http://amigo.geneontology.org/cgi-bin/amigo/term_details?term=GO:0046982
macromolecular complex binding	Gene Ontology	GO:0044877	MF	3	199	0.00108662	0.0262663	Q84L30|Q9ATB4|Q9ZVD5	http://amigo.geneontology.org/cgi-bin/amigo/term_details?term=GO:0044877
peptide binding	Gene Ontology	GO:0042277	MF	2	66	0.00214119	0.0366092	Q9C566|Q8VZH2	http://amigo.geneontology.org/cgi-bin/amigo/term_details?term=GO:0042277
NAD binding	Gene Ontology	GO:0051287	MF	2	68	0.00226714	0.0369596	O49485|P25858	http://amigo.geneontology.org/cgi-bin/amigo/term_details?term=GO:0051287
amide binding	Gene Ontology	GO:0033218	MF	2	70	0.00239652	0.0381809	Q9C566|Q8VZH2	http://amigo.geneontology.org/cgi-bin/amigo/term_details?term=GO:0033218
nuclear chromatin	Gene Ontology	GO:0000790	MF	2	59	0.00172762	0.0336406	Q9ZVD5|Q9LQQ4	http://amigo.geneontology.org/cgi-bin/amigo/term_details?term=GO:0000790

## Sheet: KEGG
##Databases: PANTHER, KEGG PATHWAY, BioCyc, Gene Ontology Slim, Gene Ontology
##Statistical test method: hypergeometric test / Fisher's exact test
##FDR correction method: Benjamini and Hochberg
#Term	Database	ID	Input number	Background number	P-Value	Corrected P-Value	Background number	P-Value	Corrected P-Value	Input	Hyperlink
Metabolic pathways	KEGG PATHWAY	ath01100	7	2100	0.00414517	0.0551897	2100	0.00414517	0.0551897	Q94AH8|Q96520|O22898|Q6TBX7|P83755|O49485|P25858	http://www.genome.jp/kegg-bin/show_pathway?ath01100/ath:AT3G53130%09red/ath:AT1G68020%09red/ath:AT1G71695%09red/ath:AT3G04120%09red/ath:AT4G34200%09red/ath:ArthCp002%09red/ath:AT2G47240%09red
Carotenoid biosynthesis	KEGG PATHWAY	ath00906	1	30	0.0307715	0.118196	30	0.0307715	0.118196	Q6TBX7	http://www.genome.jp/kegg-bin/show_pathway?ath00906/ath:AT3G53130%09red
Biosynthesis of amino acids	KEGG PATHWAY	ath01230	2	278	0.0321949	0.119411	278	0.0321949	0.119411	O49485|P25858	http://www.genome.jp/kegg-bin/show_pathway?ath01230/ath:AT3G04120%09red/ath:AT4G34200%09red
Carbon metabolism	KEGG PATHWAY	ath01200	2	284	0.0334681	0.12146	284	0.0334681	0.12146	O49485|P25858	http://www.genome.jp/kegg-bin/show_pathway?ath01200/ath:AT3G04120%09red/ath:AT4G34200%09red
Fatty acid biosynthesis	KEGG PATHWAY	ath00061	1	41	0.0414691	0.129199	41	0.0414691	0.129199	O22898	http://www.genome.jp/kegg-bin/show_pathway?ath00061/ath:AT2G47240%09red
Fatty acid degradation	KEGG PATHWAY	ath00071	1	44	0.0443667	0.133234	44	0.0443667	0.133234	O22898	http://www.genome.jp/kegg-bin/show_pathway?ath00071/ath:AT2G47240%09red
Ascorbate and aldarate metabolism	KEGG PATHWAY	ath00053	1	44	0.0443667	0.133234	44	0.0443667	0.133234	Q05431	http://www.genome.jp/kegg-bin/show_pathway?ath00053/ath:AT1G07890%09red
