# Supplementary material for: iTRAQ-based quantitative proteomic analysis reveals the lateral meristem developmental mechanism for branched spike development in tetraploid wheat (Triticum turgidum L.)
Source: BMC Genomics. 2018 Apr 2;19:228. doi: 10.1186/s12864-018-4607-z (PMC5879928; doi:10.1186/s12864-018-4607-z)
Supplement: Supplementary file 5 — Table S5. The networks of 38 DAPs by searching String database. (XLS 30 kb) [file 12864_2018_4607_MOESM5_ESM.xls]

## Sheet: string_interactions
#node1	node2	node1_string_internal_id	node2_string_internal_id	node1_external_id	node2_external_id	neighborhood_on_chromosome	gene_fusion	phylogenetic_cooccurrence	homology	coexpression	experimentally_determined_interaction	database_annotated	automated_textmining	combined_score
AT3G05060	AT1G25260	127086	117837	3702.AT3G05060.1	3702.AT1G25260.1	0	0	0	0	0.969	0.061	0	0.068	0.971
AT1G09200	HTB1	137152	116024	3702.AT5G10400.1	3702.AT1G07790.1	0	0	0	0	0.566	0.671	0	0.458	0.915
EDA9	GAPC1	135562	126980	3702.AT4G34200.1	3702.AT3G04120.1	0.045	0	0	0	0.18	0.089	0.525	0.142	0.656
AT3G12390	AT1G25260	127841	117837	3702.AT3G12390.1	3702.AT1G25260.1	0.06	0	0	0	0.583	0.079	0	0	0.607
LUT1	LACS1	130967	126535	3702.AT3G53130.1	3702.AT2G47240.1	0	0	0	0	0.119	0.068	0.505	0.048	0.561
GAPC1	APX1	126980	116035	3702.AT3G04120.1	3702.AT1G07890.1	0	0	0	0	0.294	0.069	0	0.382	0.558
AT4G36390	HSP91	135796	122275	3702.AT4G36390.1	3702.AT1G79930.1	0.454	0	0	0	0.044	0.045	0	0.155	0.522
HSP91	ATTPS6	122275	121052	3702.AT1G79930.1	3702.AT1G68020.2	0	0	0	0	0.096	0.097	0	0.462	0.522
AT1G09200	GAPC1	137152	126980	3702.AT5G10400.1	3702.AT3G04120.1	0	0	0	0	0	0.045	0	0.46	0.462
HSP91	AT1G25260	122275	117837	3702.AT1G79930.1	3702.AT1G25260.1	0	0	0	0	0.146	0.139	0	0.319	0.456
PRMT4B	AT3G05060	127301	127086	3702.AT3G06930.2	3702.AT3G05060.1	0	0	0	0	0.455	0	0	0	0.455
GAPC1	AKR4C10	126980	125523	3702.AT3G04120.1	3702.AT2G37790.1	0	0	0	0	0.074	0.103	0	0.365	0.426
PSBA	APX1	142511	116035	3702.ATCG00020.1	3702.AT1G07890.1	0	0	0	0	0	0	0	0.424	0.424
SQN	HSP91	123204	122275	3702.AT2G15790.1	3702.AT1G79930.1	0	0	0	0	0.095	0.12	0	0.333	0.422
AT3G12390	AT3G05060	127841	127086	3702.AT3G12390.1	3702.AT3G05060.1	0.045	0	0	0	0.381	0	0	0.096	0.419
GAPC1	HSP91	126980	122275	3702.AT3G04120.1	3702.AT1G79930.1	0.063	0	0	0	0.052	0.136	0	0.319	0.407
APM1	GAPC1	135441	126980	3702.AT4G33090.1	3702.AT3G04120.1	0.044	0	0	0	0	0.134	0	0.339	0.404
